# Supplementary material for: 3-(2-Methyl-1,3-benzo­thia­zol-3-ium-3-yl)propane-1-sulfonate monohydrate
Source: Acta Crystallogr Sect E Struct Rep Online. 2014 May 24;70(Pt 6):o714. doi: 10.1107/S1600536814011660 (PMC4051035; doi:10.1107/S1600536814011660)
Supplement: Supplementary file 1 [file e-70-0o714-sup1.cif]

##############################################################################
#                                                                            #
# This CIF contains the data in a paper accepted for publication in          #
# Acta Crystallographica Section E. It conforms to the requirements of       #
# Notes for Authors for Acta Crystallographica Section E, and has been       #
# peer reviewed under the auspices of the IUCr Commission on Journals.       #
#                                                                            #
# Full details of the Crystallographic Information File format               #
# are given in the paper "The Crystallographic Information File (CIF):       #
# a New Standard Archive File for Crystallography" by S. R. Hall, F. H.      #
# Allen and I. D. Brown [Acta Cryst. (1991), A47, 655-685].                  #
#                                                                            #
# The current version of the core CIF dictionary is obtainable from          #
# ftp://ftp.iucr.org/pub/cif_core.dic.                                       #
#                                                                            #
# Software is freely available for graphical display of the structure(s)     #
# in this CIF. For information consult the CIF software page                 #
# http://www.iucr.org/resources/cif/software.                                #
#                                                                            #
# This file may be used for bona fide research purposes within the           #
# scientific community so long as proper attribution is given to the journal # 
# article from which it was obtained.                                        #
#                                                                            #
##############################################################################
data_I
_database_code_depnum_ccdc_archive 'CCDC 1004303'
_audit_creation_method     SHELXL-97
_chemical_name_systematic
;
3-(2-Methyl-1,3-benzothiazol-3-ium-3-yl)propane-1-sulfonate monohydrate
;
_chemical_name_common     ?
_chemical_formula_moiety     'C11 H13 N O3 S2, H2 O'
_chemical_formula_sum     'C11 H15 N O4 S2'
_chemical_formula_iupac     'C11 H13 N O3 S2, H2 O'
_chemical_formula_weight     289.36
_chemical_melting_point     ?
_symmetry_cell_setting     monoclinic
_symmetry_space_group_name_H-M     'P 21/c'
_symmetry_space_group_name_Hall     '-P 2ybc'
loop_
    _symmetry_equiv_pos_as_xyz
    'x, y, z'
    '-x, y+1/2, -z+1/2'
    '-x, -y, -z'
    'x, -y-1/2, z-1/2'
_cell_length_a     10.936(5)
_cell_length_b     8.708(5)
_cell_length_c     13.794(5)
_cell_angle_alpha     90.000
_cell_angle_beta     109.529(5)
_cell_angle_gamma     90.000
_cell_volume     1238.0(10)
_cell_formula_units_Z     4
_cell_measurement_reflns_used     7517
_cell_measurement_theta_min     2.82
_cell_measurement_theta_max     27.09
_cell_measurement_temperature     296(2)
_exptl_crystal_description     block
_exptl_crystal_colour     white
_exptl_crystal_size_max     0.30
_exptl_crystal_size_mid     0.20
_exptl_crystal_size_min     0.20
_exptl_crystal_density_diffrn     1.552
_exptl_crystal_density_meas     ?
_exptl_crystal_density_method     'not measured'
_exptl_crystal_F_000     608
_exptl_absorpt_coefficient_mu     0.436
_exptl_absorpt_correction_type     multi-scan
_exptl_absorpt_process_details     '(SADABS; Bruker, 2001)'
_exptl_absorpt_correction_T_min     0.880
_exptl_absorpt_correction_T_max     0.919
_exptl_special_details
;
;
_diffrn_ambient_temperature     296(2)
_diffrn_radiation_type     MoK\a
_diffrn_radiation_wavelength     0.71069
_diffrn_radiation_source     'fine-focus sealed tube'
_diffrn_radiation_monochromator     graphite
_diffrn_measurement_device_type     'Bruker SMART CCD area-detector'
_diffrn_measurement_method     '\f and \w scans'
_diffrn_detector_area_resol_mean     ?
_diffrn_reflns_number     8500
_diffrn_reflns_av_R_equivalents     0.0159
_diffrn_reflns_av_sigmaI/netI     0.0119
_diffrn_reflns_theta_min     1.98
_diffrn_reflns_theta_max     25.00
_diffrn_reflns_theta_full     25.00
_diffrn_measured_fraction_theta_max     1.000
_diffrn_measured_fraction_theta_full     1.000
_diffrn_reflns_limit_h_min     -13
_diffrn_reflns_limit_h_max     12
_diffrn_reflns_limit_k_min     -10
_diffrn_reflns_limit_k_max     10
_diffrn_reflns_limit_l_min     -16
_diffrn_reflns_limit_l_max     16
_diffrn_standards_number     0
_diffrn_standards_interval_count     .
_diffrn_standards_interval_time     .
_diffrn_standards_decay_%     ?
_refine_special_details
;
Refinement of <i>F</i>^2^ against ALL reflections. The weighted <i>R</i>-factor
<i>wR</i> and goodness of fit <i>S</i> are based on <i>F</i>^2^, conventional
<i>R</i>-factors <i>R</i> are based on <i>F</i>, with <i>F</i> set to zero for
negative <i>F</i>^2^. The threshold expression of <i>F</i>^2^ >
\s(<i>F</i>^2^) is used only for calculating <i>R</i>-factors(gt) <i>etc</i>.
and is not relevant to the choice of reflections for refinement.
<i>R</i>-factors based on <i>F</i>^2^ are statistically about twice as large
as those based on <i>F</i>, and <i>R</i>- factors based on ALL data will be
even larger.
;
_reflns_number_total     2182
_reflns_number_gt     2105
_reflns_threshold_expression     I>2s\s(I)
_refine_ls_structure_factor_coef     Fsqd
_refine_ls_matrix_type     full
_refine_ls_R_factor_all     0.0304
_refine_ls_R_factor_gt     0.0295
_refine_ls_wR_factor_gt     0.0791
_refine_ls_wR_factor_ref     0.0801
_refine_ls_goodness_of_fit_ref     1.006
_refine_ls_restrained_S_all     1.006
_refine_ls_number_reflns     2182
_refine_ls_number_parameters     164
_refine_ls_number_restraints     0
_refine_ls_hydrogen_treatment     constr
_refine_ls_weighting_scheme     calc
_refine_ls_weighting_details
         'calc w=1/[\s^2^(Fo^2^)+(0.0449P)^2^+0.7990P] where P=(Fo^2^+2Fc^2^)/3'
_atom_sites_solution_hydrogens     geom
_atom_sites_solution_primary     direct
_atom_sites_solution_secondary     difmap
_refine_ls_shift/su_max     0.000
_refine_ls_shift/su_mean     0.000
_refine_diff_density_max     0.308
_refine_diff_density_min     -0.415
_refine_ls_extinction_method     none
_refine_ls_extinction_coef     ?
loop_
    _atom_type_symbol
    _atom_type_description
    _atom_type_scat_dispersion_real
    _atom_type_scat_dispersion_imag
    _atom_type_scat_source
    'C' 'C' 0.0033 0.0016
                         'International Tables Vol C Tables 4.2.6.8 and 6.1.1.4'
    'H' 'H' 0.0000 0.0000
                         'International Tables Vol C Tables 4.2.6.8 and 6.1.1.4'
    'N' 'N' 0.0061 0.0033
                         'International Tables Vol C Tables 4.2.6.8 and 6.1.1.4'
    'O' 'O' 0.0106 0.0060
                         'International Tables Vol C Tables 4.2.6.8 and 6.1.1.4'
    'S' 'S' 0.1246 0.1234
                         'International Tables Vol C Tables 4.2.6.8 and 6.1.1.4'
_computing_data_collection     'SMART (Bruker, 2007)'
_computing_cell_refinement     'SAINT (Bruker, 2007)'
_computing_data_reduction     'SAINT (Bruker, 2007)'
_computing_structure_solution     'SHELXS97 (Sheldrick, 2008)'
_computing_structure_refinement     'SHELXL97 (Sheldrick, 2008)'
_computing_molecular_graphics     'SHELXTL (Sheldrick, 2008)'
_computing_publication_material     'SHELXTL (Sheldrick, 2008)'
loop_
    _atom_site_type_symbol
    _atom_site_label
    _atom_site_fract_x
    _atom_site_fract_y
    _atom_site_fract_z
    _atom_site_U_iso_or_equiv
    _atom_site_adp_type
    _atom_site_calc_flag
    _atom_site_refinement_flags
    _atom_site_occupancy
    _atom_site_symmetry_multiplicity
    _atom_site_disorder_assembly
    _atom_site_disorder_group
    C C1 -0.04082(15) 0.49554(19) 0.80688(12) 0.0271(3) Uani d . 1 1 . .
    H H1A -0.0210 0.6044 0.8110 0.033 Uiso calc R 1 1 . .
    H H1B -0.0771 0.4720 0.8604 0.033 Uiso calc R 1 1 . .
    C C2 0.08437(15) 0.4060(2) 0.82760(12) 0.0294(4) Uani d . 1 1 . .
    H H2A 0.1180 0.4207 0.7715 0.035 Uiso calc R 1 1 . .
    H H2B 0.0682 0.2972 0.8327 0.035 Uiso calc R 1 1 . .
    C C3 0.18249(16) 0.46262(19) 0.92775(13) 0.0301(4) Uani d . 1 1 . .
    H H3A 0.2076 0.5670 0.9186 0.036 Uiso calc R 1 1 . .
    H H3B 0.1426 0.4636 0.9809 0.036 Uiso calc R 1 1 . .
    C C4 0.23671(18) 0.2245(2) 1.09534(14) 0.0388(4) Uani d . 1 1 . .
    H H4A 0.2531 0.2983 1.1499 0.058 Uiso calc R 1 1 . .
    H H4B 0.2549 0.1232 1.1240 0.058 Uiso calc R 1 1 . .
    H H4C 0.1474 0.2306 1.0522 0.058 Uiso calc R 1 1 . .
    C C5 0.32123(15) 0.25761(19) 1.03338(12) 0.0272(3) Uani d . 1 1 . .
    C C6 0.49490(15) 0.26655(18) 0.95809(12) 0.0264(3) Uani d . 1 1 . .
    C C7 0.60073(16) 0.2548(2) 0.92365(13) 0.0333(4) Uani d . 1 1 . .
    H H7 0.6661 0.1832 0.9517 0.040 Uiso calc R 1 1 . .
    C C8 0.60501(18) 0.3533(2) 0.84639(14) 0.0390(4) Uani d . 1 1 . .
    H H8 0.6733 0.3465 0.8207 0.047 Uiso calc R 1 1 . .
    C C9 0.50797(19) 0.4631(2) 0.80639(13) 0.0383(4) Uani d . 1 1 . .
    H H9 0.5145 0.5296 0.7556 0.046 Uiso calc R 1 1 . .
    C C10 0.40270(17) 0.4758(2) 0.83992(13) 0.0328(4) Uani d . 1 1 . .
    H H10 0.3387 0.5494 0.8131 0.039 Uiso calc R 1 1 . .
    C C11 0.39668(15) 0.37330(18) 0.91581(12) 0.0258(3) Uani d . 1 1 . .
    N N1 0.29980(13) 0.36398(15) 0.96126(10) 0.0257(3) Uani d . 1 1 . .
    O O1 -0.18774(14) 0.29348(16) 0.68281(11) 0.0490(4) Uani d . 1 1 . .
    O O2 -0.26970(12) 0.55228(16) 0.68129(11) 0.0447(3) Uani d . 1 1 . .
    O O3 -0.10098(14) 0.50116(19) 0.60890(10) 0.0487(4) Uani d . 1 1 . .
    O O4 0.09084(19) 0.6948(3) 0.55198(17) 0.0951(8) Uani d . 1 1 . .
    H H11 0.0932 0.6459 0.5068 0.143 Uiso d R 1 1 . .
    H H12 0.0523 0.6424 0.5819 0.143 Uiso d R 1 1 . .
    S S1 -0.15982(4) 0.45636(5) 0.68522(3) 0.02836(14) Uani d . 1 1 . .
    S S2 0.46338(4) 0.16183(5) 1.05392(3) 0.02926(14) Uani d . 1 1 . .
loop_
    _atom_site_aniso_label
    _atom_site_aniso_U_11
    _atom_site_aniso_U_22
    _atom_site_aniso_U_33
    _atom_site_aniso_U_12
    _atom_site_aniso_U_13
    _atom_site_aniso_U_23
    C1 0.0260(8) 0.0278(8) 0.0252(8) 0.0026(7) 0.0053(6) -0.0020(6)
    C2 0.0262(8) 0.0304(8) 0.0289(8) 0.0044(7) 0.0058(7) -0.0041(7)
    C3 0.0282(8) 0.0283(8) 0.0295(8) 0.0087(7) 0.0039(7) -0.0034(6)
    C4 0.0365(9) 0.0464(11) 0.0353(9) 0.0047(8) 0.0144(8) 0.0022(8)
    C5 0.0269(8) 0.0271(8) 0.0238(7) 0.0020(6) 0.0035(6) -0.0043(6)
    C6 0.0265(8) 0.0243(8) 0.0254(8) -0.0021(6) 0.0049(6) -0.0043(6)
    C7 0.0266(8) 0.0352(9) 0.0368(9) -0.0014(7) 0.0089(7) -0.0075(7)
    C8 0.0353(10) 0.0461(11) 0.0382(10) -0.0124(8) 0.0156(8) -0.0107(8)
    C9 0.0457(11) 0.0394(10) 0.0283(9) -0.0146(8) 0.0102(8) -0.0020(7)
    C10 0.0351(9) 0.0292(9) 0.0269(8) -0.0042(7) 0.0010(7) 0.0001(7)
    C11 0.0253(8) 0.0245(8) 0.0244(7) -0.0025(6) 0.0039(6) -0.0052(6)
    N1 0.0247(7) 0.0250(7) 0.0243(6) 0.0036(5) 0.0038(5) -0.0029(5)
    O1 0.0500(8) 0.0333(7) 0.0562(9) -0.0105(6) 0.0079(7) -0.0086(6)
    O2 0.0295(7) 0.0515(8) 0.0460(8) 0.0109(6) 0.0032(6) 0.0044(6)
    O3 0.0504(8) 0.0678(10) 0.0303(7) -0.0090(7) 0.0166(6) 0.0000(6)
    O4 0.0798(13) 0.1204(18) 0.1083(16) -0.0428(13) 0.0622(12) -0.0642(14)
    S1 0.0254(2) 0.0311(2) 0.0257(2) -0.00197(15) 0.00465(17) -0.00040(15)
    S2 0.0295(2) 0.0272(2) 0.0296(2) 0.00697(16) 0.00785(17) 0.00262(16)
_geom_special_details
;
All e.s.d.'s (except the e.s.d. in the dihedral angle between two l.s. planes)
are estimated using the full covariance matrix. The cell e.s.d.'s are taken
into account individually in the estimation of e.s.d.'s in distances, angles
and torsion angles; correlations between e.s.d.'s in cell parameters are only
used when they are defined by crystal symmetry. An approximate (isotropic)
treatment of cell e.s.d.'s is used for estimating e.s.d.'s involving l.s.
planes.
;
loop_
    _geom_bond_atom_site_label_1
    _geom_bond_atom_site_label_2
    _geom_bond_site_symmetry_2
    _geom_bond_distance
    _geom_bond_publ_flag
    C1 C2 . 1.518(2) ?
    C1 S1 . 1.7793(16) ?
    C1 H1A . 0.9700 ?
    C1 H1B . 0.9700 ?
    C2 C3 . 1.521(2) ?
    C2 H2A . 0.9700 ?
    C2 H2B . 0.9700 ?
    C3 N1 . 1.484(2) ?
    C3 H3A . 0.9700 ?
    C3 H3B . 0.9700 ?
    C4 C5 . 1.482(2) ?
    C4 H4A . 0.9600 ?
    C4 H4B . 0.9600 ?
    C4 H4C . 0.9600 ?
    C5 N1 . 1.322(2) ?
    C5 S2 . 1.7024(17) ?
    C6 C11 . 1.393(2) ?
    C6 C7 . 1.394(2) ?
    C6 S2 . 1.7329(17) ?
    C7 C8 . 1.381(3) ?
    C7 H7 . 0.9300 ?
    C8 C9 . 1.397(3) ?
    C8 H8 . 0.9300 ?
    C9 C10 . 1.381(3) ?
    C9 H9 . 0.9300 ?
    C10 C11 . 1.394(2) ?
    C10 H10 . 0.9300 ?
    C11 N1 . 1.402(2) ?
    O1 S1 . 1.4489(16) ?
    O2 S1 . 1.4495(14) ?
    O3 S1 . 1.4587(14) ?
    O4 H11 . 0.7630 ?
    O4 H12 . 0.8203 ?
loop_
    _geom_angle_atom_site_label_1
    _geom_angle_atom_site_label_2
    _geom_angle_atom_site_label_3
    _geom_angle_site_symmetry_1
    _geom_angle_site_symmetry_3
    _geom_angle
    _geom_angle_publ_flag
    C2 C1 S1 . . 114.11(11) ?
    C2 C1 H1A . . 108.7 ?
    S1 C1 H1A . . 108.7 ?
    C2 C1 H1B . . 108.7 ?
    S1 C1 H1B . . 108.7 ?
    H1A C1 H1B . . 107.6 ?
    C1 C2 C3 . . 108.81(13) ?
    C1 C2 H2A . . 109.9 ?
    C3 C2 H2A . . 109.9 ?
    C1 C2 H2B . . 109.9 ?
    C3 C2 H2B . . 109.9 ?
    H2A C2 H2B . . 108.3 ?
    N1 C3 C2 . . 111.67(13) ?
    N1 C3 H3A . . 109.3 ?
    C2 C3 H3A . . 109.3 ?
    N1 C3 H3B . . 109.3 ?
    C2 C3 H3B . . 109.3 ?
    H3A C3 H3B . . 107.9 ?
    C5 C4 H4A . . 109.5 ?
    C5 C4 H4B . . 109.5 ?
    H4A C4 H4B . . 109.5 ?
    C5 C4 H4C . . 109.5 ?
    H4A C4 H4C . . 109.5 ?
    H4B C4 H4C . . 109.5 ?
    N1 C5 C4 . . 125.63(15) ?
    N1 C5 S2 . . 113.01(12) ?
    C4 C5 S2 . . 121.31(13) ?
    C11 C6 C7 . . 121.22(16) ?
    C11 C6 S2 . . 110.39(12) ?
    C7 C6 S2 . . 128.39(13) ?
    C8 C7 C6 . . 117.63(17) ?
    C8 C7 H7 . . 121.2 ?
    C6 C7 H7 . . 121.2 ?
    C7 C8 C9 . . 120.82(17) ?
    C7 C8 H8 . . 119.6 ?
    C9 C8 H8 . . 119.6 ?
    C10 C9 C8 . . 122.04(17) ?
    C10 C9 H9 . . 119.0 ?
    C8 C9 H9 . . 119.0 ?
    C9 C10 C11 . . 117.02(16) ?
    C9 C10 H10 . . 121.5 ?
    C11 C10 H10 . . 121.5 ?
    C6 C11 C10 . . 121.23(16) ?
    C6 C11 N1 . . 111.50(14) ?
    C10 C11 N1 . . 127.25(15) ?
    C5 N1 C11 . . 114.00(13) ?
    C5 N1 C3 . . 123.89(14) ?
    C11 N1 C3 . . 122.08(13) ?
    H11 O4 H12 . . 105.3 ?
    O1 S1 O2 . . 113.43(9) ?
    O1 S1 O3 . . 112.69(9) ?
    O2 S1 O3 . . 112.28(9) ?
    O1 S1 C1 . . 106.94(8) ?
    O2 S1 C1 . . 105.11(8) ?
    O3 S1 C1 . . 105.63(9) ?
    C5 S2 C6 . . 91.07(8) ?
loop_
    _geom_torsion_atom_site_label_1
    _geom_torsion_atom_site_label_2
    _geom_torsion_atom_site_label_3
    _geom_torsion_atom_site_label_4
    _geom_torsion_site_symmetry_1
    _geom_torsion_site_symmetry_2
    _geom_torsion_site_symmetry_3
    _geom_torsion_site_symmetry_4
    _geom_torsion
    _geom_torsion_publ_flag
    S1 C1 C2 C3 . . . . 173.73(12) ?
    C1 C2 C3 N1 . . . . 171.06(14) ?
    C11 C6 C7 C8 . . . . 0.3(2) ?
    S2 C6 C7 C8 . . . . -179.16(13) ?
    C6 C7 C8 C9 . . . . 1.6(3) ?
    C7 C8 C9 C10 . . . . -1.6(3) ?
    C8 C9 C10 C11 . . . . -0.2(2) ?
    C7 C6 C11 C10 . . . . -2.2(2) ?
    S2 C6 C11 C10 . . . . 177.37(12) ?
    C7 C6 C11 N1 . . . . 179.47(14) ?
    S2 C6 C11 N1 . . . . -1.01(16) ?
    C9 C10 C11 C6 . . . . 2.1(2) ?
    C9 C10 C11 N1 . . . . -179.81(15) ?
    C4 C5 N1 C11 . . . . 178.76(15) ?
    S2 C5 N1 C11 . . . . 1.21(17) ?
    C4 C5 N1 C3 . . . . -3.1(2) ?
    S2 C5 N1 C3 . . . . 179.33(11) ?
    C6 C11 N1 C5 . . . . -0.11(19) ?
    C10 C11 N1 C5 . . . . -178.36(15) ?
    C6 C11 N1 C3 . . . . -178.26(13) ?
    C10 C11 N1 C3 . . . . 3.5(2) ?
    C2 C3 N1 C5 . . . . -100.77(18) ?
    C2 C3 N1 C11 . . . . 77.20(19) ?
    C2 C1 S1 O1 . . . . 59.13(15) ?
    C2 C1 S1 O2 . . . . 179.98(13) ?
    C2 C1 S1 O3 . . . . -61.12(15) ?
    N1 C5 S2 C6 . . . . -1.51(12) ?
    C4 C5 S2 C6 . . . . -179.18(14) ?
    C11 C6 S2 C5 . . . . 1.41(12) ?
    C7 C6 S2 C5 . . . . -179.11(16) ?
loop_
    _geom_hbond_atom_site_label_D
    _geom_hbond_atom_site_label_H
    _geom_hbond_atom_site_label_A
    _geom_hbond_site_symmetry_A
    _geom_hbond_distance_DH
    _geom_hbond_distance_HA
    _geom_hbond_distance_DA
    _geom_hbond_angle_DHA
    O4 H11 O3 3_566 0.76 2.07 2.831(2) 175.7
    O4 H12 O3 . 0.82 2.21 2.994(3) 160.3
    C3 H3A O1 2_556 0.97 2.39 3.269(3) 151.3
    C4 H4C O4 2_546 0.96 2.54 3.487(3) 169.3
data_Global
_journal_date_recd_electronic     2014-05-07
_journal_date_accepted     2014-05-20
_journal_name_full     'Acta Crystallographica, Section E'
_journal_year     2014
_journal_volume     70
_journal_issue      6
_journal_page_first     o714
_journal_page_last     o714
_journal_paper_category     QO
_journal_paper_doi     10.1107/S1600536814011660
_journal_coeditor_code     PK2524
_publ_contact_author
;
      Sheng-Li Li
      Deparment of Chemistry, Anhui University,
      Hefei 230039,
      People's Republic of China
;
_publ_contact_author_email     'lsl1968@ahu.edu.cn'
_publ_contact_author_fax     '086 0551 5107342'
_publ_contact_author_phone     '086 0551 5108151'
_publ_section_title
;
3-(2-Methyl-1,3-benzothiazol-3-ium-3-yl)propane-1-sulfonate monohydrate
;
loop_
    _publ_author_name
    _publ_author_address
    'Zhang, Guo-Cui'
;     Deparment of Chemistry, Anhui University
      Hefei 230039
      People's Republic of China
      Key Laboratory of Functional Inorganic Materials
      Chemistry
      Hefei 230039
      People's Republic of China
;
    'Kong, Ming'
;     Deparment of Chemistry, Anhui University
      Hefei 230039
      People's Republic of China
      Key Laboratory of Functional Inorganic Materials
      Chemistry
      Hefei 230039
      People's Republic of China
;
    'Li, Sheng-Li'
;     Deparment of Chemistry, Anhui University
      Hefei 230039
      People's Republic of China
      Key Laboratory of Functional Inorganic Materials
      Chemistry
      Hefei 230039
      People's Republic of China
;
