# Supplementary material for: 3-(2-Methyl-1,3-benzo­thia­zol-3-ium-3-yl)propane-1-sulfonate monohydrate
Source: Acta Crystallogr Sect E Struct Rep Online. 2014 May 24;70(Pt 6):o714. doi: 10.1107/S1600536814011660 (PMC4051035; doi:10.1107/S1600536814011660)
Supplement: Supplementary file 2 [file e-70-0o714-Isup2.hkl]

# 
# h,k,l, Fc-squared, Fo-squared, sigma(Fo-squared) and status flag 
# 
data_I
_shelx_title '                                     A in P2(1)/c' 
_shelx_refln_list_code          4 
_shelx_F_calc_maximum      133.45 
_exptl_crystal_F_000       608.00 
_reflns_d_resolution_high  0.8409 
 
loop_ 
 _symmetry_equiv_pos_as_xyz 
 'x, y, z' 
 '-x, y+1/2, -z+1/2' 
 '-x, -y, -z' 
 'x, -y-1/2, z-1/2' 
 
_cell_length_a    10.9360 
_cell_length_b     8.7080 
_cell_length_c    13.7940 
_cell_angle_alpha  90.000 
_cell_angle_beta  109.529 
_cell_angle_gamma  90.000 
 
_shelx_F_squared_multiplier     1.000 
 
loop_ 
 _refln_index_h 
 _refln_index_k 
 _refln_index_l 
 _refln_F_squared_calc 
 _refln_F_squared_meas 
 _refln_F_squared_sigma 
 _refln_observed_status 
   1   0   0     1332.51     1207.41     25.19 o 
   2   0   0      500.54      472.03      6.43 o 
   3   0   0     8920.01     8255.82    109.66 o 
   4   0   0      333.17      377.01      5.41 o 
   5   0   0      752.94      864.20     11.84 o 
   6   0   0       88.91       81.50      1.76 o 
   7   0   0       42.11       47.00      1.31 o 
   8   0   0       99.34       90.50      2.10 o 
   9   0   0     1361.13     1410.72     19.57 o 
  10   0   0       39.11       42.78      1.48 o 
  11   0   0       16.18       14.74      1.08 o 
  12   0   0      101.60       99.86      2.67 o 
   1   1   0      685.47      597.97      6.56 o 
   2   1   0     3647.57     3679.34     27.73 o 
   3   1   0      868.19      859.62      7.99 o 
   4   1   0      221.48      281.78      2.55 o 
   5   1   0     2616.21     2670.54     22.13 o 
   6   1   0     2115.90     2065.43     17.49 o 
   7   1   0      440.77      447.57      4.75 o 
   8   1   0      702.55      691.80      7.12 o 
   9   1   0      278.45      283.74      5.48 o 
  10   1   0        6.79        7.18      0.58 o 
  11   1   0       66.37       71.51      1.70 o 
  12   1   0       48.36       50.92      1.55 o 
   0   2   0      638.05      643.78      7.87 o 
   1   2   0     6856.19     6576.31     65.96 o 
   2   2   0       30.98       27.48      0.42 o 
   3   2   0      558.50      523.21      4.05 o 
   4   2   0      900.20      908.48      6.92 o 
   5   2   0        6.19        7.84      0.41 o 
   6   2   0       62.86       53.69      0.88 o 
   7   2   0      676.83      649.55      6.66 o 
   8   2   0        0.84        1.61      0.30 o 
   9   2   0      652.53      622.39      7.71 o 
  10   2   0      131.15      138.32      2.51 o 
  11   2   0       42.33       39.07      1.30 o 
  12   2   0       83.66       76.55      1.92 o 
   1   3   0      407.88      484.06      3.78 o 
   2   3   0      283.06      294.81      2.68 o 
   3   3   0      459.68      496.12      4.88 o 
   4   3   0       98.11       69.18      0.98 o 
   5   3   0      747.53      747.76      5.82 o 
   6   3   0       57.30       72.18      0.96 o 
   7   3   0      547.85      550.93      5.61 o 
   8   3   0        1.14        0.16      0.46 o 
   9   3   0      431.31      433.65      5.76 o 
  10   3   0       70.79       68.09      1.86 o 
  11   3   0      181.51      187.79      3.22 o 
   0   4   0     3118.79     3223.47     80.17 o 
   1   4   0     1309.47     1244.05      9.43 o 
   2   4   0      167.94      146.80      4.23 o 
   3   4   0      681.96      729.65      6.28 o 
   4   4   0       33.75       16.81      0.52 o 
   5   4   0       35.99       30.67      0.60 o 
   6   4   0      382.06      372.58      4.01 o 
   7   4   0       86.53       77.10      1.28 o 
   8   4   0       21.01       20.87      1.00 o 
   9   4   0      291.44      289.59      5.06 o 
  10   4   0        2.10        4.03      0.68 o 
  11   4   0      169.11      175.03      3.16 o 
   1   5   0       98.89       90.41      0.97 o 
   2   5   0       45.04       48.14      1.35 o 
   3   5   0      971.59      985.03      8.43 o 
   4   5   0     1432.24     1387.18     11.67 o 
   5   5   0        1.31        2.98      0.34 o 
   6   5   0      514.02      553.77      5.75 o 
   7   5   0     1220.37     1210.30     11.99 o 
   8   5   0       24.04       18.42      0.86 o 
   9   5   0      223.96      218.53      3.44 o 
  10   5   0      277.84      290.85      4.43 o 
   0   6   0      608.63      586.78      6.71 o 
   1   6   0      198.87      184.86      2.00 o 
   2   6   0      895.26      854.80      7.42 o 
   3   6   0      192.28      189.30      2.09 o 
   4   6   0       47.96       47.93      0.88 o 
   5   6   0        7.32        6.56      0.41 o 
   6   6   0        0.02        0.23      0.46 o 
   7   6   0        5.53        4.86      0.46 o 
   8   6   0       38.41       40.52      1.24 o 
   9   6   0       31.52       33.84      1.23 o 
   1   7   0      291.37      295.38      3.34 o 
   2   7   0      744.29      748.81      6.66 o 
   3   7   0       17.14       24.09      0.67 o 
   4   7   0      143.34      155.49      1.88 o 
   5   7   0      716.73      711.95      7.32 o 
   6   7   0       34.82       39.90      1.00 o 
   7   7   0        8.43        5.97      0.52 o 
   8   7   0       90.65      100.89      2.11 o 
   9   7   0       18.46       19.19      1.31 o 
   0   8   0       25.51       32.23      5.63 o 
   1   8   0      110.45      110.99      1.73 o 
   2   8   0       82.08       72.42      1.39 o 
   3   8   0      794.06      754.58     11.66 o 
   4   8   0       22.11       24.76      0.82 o 
   5   8   0        0.44        0.34      0.39 o 
   6   8   0      162.62      156.01      2.33 o 
   7   8   0        6.37        8.07      0.71 o 
   1   9   0       52.91       46.75      1.15 o 
   2   9   0      227.76      233.95      3.02 o 
   3   9   0       32.20       29.12      0.92 o 
   4   9   0        0.10        1.42      0.42 o 
   5   9   0       38.89       46.63      1.71 o 
   6   9   0       21.29       19.04      1.53 o 
   0  10   0      720.02      717.58     18.27 o 
   1  10   0      369.79      363.76      4.36 o 
   2  10   0        1.00        1.20      0.52 o 
   3  10   0      199.81      199.38      3.36 o 
 -12   1   1        1.00        0.61      0.71 o 
 -11   1   1      661.71      644.84      8.53 o 
 -10   1   1      135.56      145.32      2.17 o 
  -9   1   1       26.36       27.65      0.88 o 
  -8   1   1      653.32      613.12      6.36 o 
  -7   1   1       70.60       69.06      1.16 o 
  -6   1   1       59.27       65.31      0.91 o 
  -5   1   1      223.80      310.09      2.85 o 
  -4   1   1       58.17       37.42      0.53 o 
  -3   1   1      925.37      908.13      8.44 o 
  -2   1   1     2794.63     2662.84     44.87 o 
  -1   1   1      764.19      722.74      5.98 o 
   0   1   1        3.14       -0.49      0.32 o 
   1   1   1     5777.50     5693.28     44.04 o 
   2   1   1     4271.72     4099.89     34.73 o 
   3   1   1     2968.10     2843.71     62.46 o 
   4   1   1        1.66       10.21      0.29 o 
   5   1   1     1598.76     1576.43     13.15 o 
   6   1   1       46.39       47.11      0.70 o 
   7   1   1      527.90      498.65      5.27 o 
   8   1   1     1077.71     1057.17     10.52 o 
   9   1   1      720.24      705.29      7.38 o 
  10   1   1      732.41      723.03     12.01 o 
  11   1   1        0.04        0.27      0.43 o 
 -12   2   1       21.20       24.08      1.14 o 
 -11   2   1       16.40       19.56      0.99 o 
 -10   2   1       37.86       42.99      1.27 o 
  -9   2   1     1569.91     1562.15     15.21 o 
  -8   2   1      228.89      248.32      2.99 o 
  -7   2   1      170.14      144.39      1.59 o 
  -6   2   1      828.25      771.14      7.49 o 
  -5   2   1      594.89      643.35      5.01 o 
  -4   2   1       88.76       80.59      1.00 o 
  -3   2   1     1746.94     1655.22     13.64 o 
  -2   2   1     3091.85     3234.59     27.99 o 
  -1   2   1      474.16      505.60      3.86 o 
   0   2   1     9703.80     8679.02     89.04 o 
   1   2   1     2807.20     2830.35     23.43 o 
   2   2   1      400.22      410.26      3.56 o 
   3   2   1     1526.01     1596.11     11.97 o 
   4   2   1     3358.56     3626.56     27.61 o 
   5   2   1     2572.53     2531.54     26.54 o 
   6   2   1       18.44       18.92      0.52 o 
   7   2   1      154.19      156.53      2.07 o 
   8   2   1      995.23      974.81      9.77 o 
   9   2   1      172.44      171.12      2.82 o 
  10   2   1       11.92       13.80      0.90 o 
  11   2   1       19.01       25.68      1.12 o 
 -11   3   1       32.38       34.56      1.26 o 
 -10   3   1      547.63      535.47      6.91 o 
  -9   3   1     1128.24     1091.37     12.73 o 
  -8   3   1       29.04       30.88      1.19 o 
  -7   3   1        0.40        1.93      0.30 o 
  -6   3   1      562.96      553.02      4.94 o 
  -5   3   1      318.27      363.40      2.99 o 
  -4   3   1     2196.01     2427.23     18.29 o 
  -3   3   1      597.90      667.29      5.17 o 
  -2   3   1     7249.58     6953.67     54.23 o 
  -1   3   1      137.86      151.36      1.32 o 
   0   3   1      823.79      806.25      6.15 o 
   1   3   1     2292.11     2252.29     16.99 o 
   2   3   1        0.06        0.55      0.14 o 
   3   3   1     3686.46     3807.33     32.29 o 
   4   3   1      221.10      181.07      1.64 o 
   5   3   1       85.29       88.56      0.94 o 
   6   3   1      925.64      983.15      8.48 o 
   7   3   1      819.97      805.51     11.61 o 
   8   3   1      137.39      125.74      2.26 o 
   9   3   1        2.09        4.39      0.54 o 
  10   3   1       16.75       15.45      0.90 o 
  11   3   1      301.74      302.31      4.55 o 
 -11   4   1       25.70       23.87      1.11 o 
 -10   4   1      270.08      275.94      4.15 o 
  -9   4   1        1.94        4.75      0.56 o 
  -8   4   1       62.59       50.99      1.27 o 
  -7   4   1      724.64      701.66      7.06 o 
  -6   4   1       61.81       64.93      1.10 o 
  -5   4   1        8.11        5.06      0.36 o 
  -4   4   1     5830.76     5917.85     51.74 o 
  -3   4   1       15.58        7.55      0.63 o 
  -2   4   1       96.01      134.61      1.26 o 
  -1   4   1     1265.91     1327.03     10.05 o 
   0   4   1       60.51       49.86      0.67 o 
   1   4   1      422.08      430.28      3.46 o 
   2   4   1      321.68      394.42      3.57 o 
   3   4   1     1738.78     1823.65     16.61 o 
   4   4   1       47.76       46.72      0.86 o 
   5   4   1       26.06       25.45      0.71 o 
   6   4   1      720.67      730.37      7.31 o 
   7   4   1      128.69      105.76      3.68 o 
   8   4   1        0.83       -0.25      0.39 o 
   9   4   1      602.73      632.17      7.96 o 
  10   4   1       31.87       30.51      1.17 o 
  11   4   1       15.08       17.64      1.02 o 
 -10   5   1       25.41       20.86      1.12 o 
  -9   5   1      119.85      114.81      2.53 o 
  -8   5   1       42.53       34.42      1.08 o 
  -7   5   1       72.04       74.49      1.30 o 
  -6   5   1      221.62      231.31      2.79 o 
  -5   5   1       31.45       28.20      0.66 o 
  -4   5   1      184.98      180.73      2.49 o 
  -3   5   1      401.65      386.38      3.60 o 
  -2   5   1      737.69      782.83      6.13 o 
  -1   5   1      132.93      152.53      1.46 o 
   0   5   1     1183.72     1283.11     13.85 o 
   1   5   1      780.08      830.72      6.48 o 
   2   5   1      733.30      749.82      6.52 o 
   3   5   1        3.28        0.66      0.26 o 
   4   5   1        0.01       -0.07      0.25 o 
   5   5   1      251.60      265.51      2.68 o 
   6   5   1        2.35        4.24      0.48 o 
   7   5   1       26.15       17.03      0.70 o 
   8   5   1        3.36        5.36      0.62 o 
   9   5   1        1.96        1.85      0.57 o 
  10   5   1        1.92        1.18      0.56 o 
 -10   6   1      152.48      156.71      3.64 o 
  -9   6   1      151.76      157.96      3.94 o 
  -8   6   1       21.19       14.14      1.33 o 
  -7   6   1      313.19      357.69      4.10 o 
  -6   6   1      957.85      937.58      9.33 o 
  -5   6   1       20.85       19.63      0.62 o 
  -4   6   1      964.69      963.89      8.36 o 
  -3   6   1      909.20      924.74      8.00 o 
  -2   6   1      193.50      224.26      2.34 o 
  -1   6   1      511.19      501.23      4.56 o 
   0   6   1      846.11      936.91      8.05 o 
   1   6   1       86.76      107.36      1.35 o 
   2   6   1      595.41      597.00      6.67 o 
   3   6   1     2671.25     2713.40     22.37 o 
   4   6   1      147.36      135.42      1.87 o 
   5   6   1      640.37      620.43      6.39 o 
   6   6   1      788.99      770.45      9.15 o 
   7   6   1      157.72      147.86      2.21 o 
   8   6   1       17.59       20.47      0.93 o 
   9   6   1      173.41      169.41      3.00 o 
  -9   7   1      173.20      185.44      3.98 o 
  -8   7   1       14.57       16.23      1.14 o 
  -7   7   1       12.02       20.97      0.96 o 
  -6   7   1       14.70       16.49      0.74 o 
  -5   7   1      389.58      398.52      3.94 o 
  -4   7   1      152.11      151.83      2.26 o 
  -3   7   1      583.82      598.89      6.16 o 
  -2   7   1      429.29      412.80      4.46 o 
  -1   7   1        0.47        0.07      0.27 o 
   0   7   1        1.51        1.49      0.32 o 
   1   7   1      573.34      528.51      5.49 o 
   2   7   1      751.20      723.48      9.25 o 
   3   7   1       70.90       80.90      1.24 o 
   4   7   1      636.76      615.17      5.68 o 
   5   7   1       52.49       44.87      1.06 o 
   6   7   1      168.69      160.67      2.29 o 
   7   7   1      146.46      135.18      2.09 o 
   8   7   1       29.48       27.78      1.23 o 
  -8   8   1      276.83      295.27      5.52 o 
  -7   8   1        3.85        3.02      0.56 o 
  -6   8   1      688.07      693.63      8.41 o 
  -5   8   1      139.66      146.66      2.54 o 
  -4   8   1       11.20       12.93      0.66 o 
  -3   8   1      816.99      829.74      8.34 o 
  -2   8   1      326.56      307.33      3.60 o 
  -1   8   1       15.89       15.58      0.70 o 
   0   8   1      349.58      377.50      4.24 o 
   1   8   1      178.25      164.46      2.27 o 
   2   8   1       21.29       18.90      0.78 o 
   3   8   1        2.67        2.92      0.51 o 
   4   8   1       67.19       66.85      1.28 o 
   5   8   1      547.39      536.61      5.85 o 
   6   8   1        0.27        0.03      0.38 o 
   7   8   1      308.01      295.89      3.74 o 
  -6   9   1       69.96       66.63      2.10 o 
  -5   9   1        1.62        4.35      1.93 o 
  -4   9   1       98.34       96.29      1.98 o 
  -3   9   1       33.27       32.21      1.14 o 
  -2   9   1      141.11      139.63      2.13 o 
  -1   9   1      746.40      746.48      7.70 o 
   0   9   1      518.90      491.49      5.37 o 
   1   9   1       74.71       81.39      1.53 o 
   2   9   1      410.85      404.79      4.63 o 
   3   9   1      172.69      166.03      2.39 o 
   4   9   1       10.44       12.27      0.68 o 
   5   9   1      280.25      280.60      4.15 o 
  -3  10   1        3.84        3.65      0.86 o 
  -2  10   1      112.32      124.18      2.38 o 
  -1  10   1       85.91       93.22      2.04 o 
   0  10   1      151.44      157.00      2.39 o 
   1  10   1       90.94       90.78      1.73 o 
   2  10   1       12.09        9.77      0.92 o 
 -12   0   2      545.37      539.22      9.34 o 
 -11   0   2      226.31      229.80      4.67 o 
 -10   0   2      847.65      815.95     11.95 o 
  -9   0   2     2847.93     2765.33     38.15 o 
  -8   0   2     1708.47     1700.00     26.48 o 
  -7   0   2       56.92       45.01      1.25 o 
  -6   0   2       63.38       45.44      0.80 o 
  -5   0   2      232.35      204.10      2.48 o 
  -4   0   2      718.29      638.07      6.93 o 
  -3   0   2      940.59      927.57      9.87 o 
  -2   0   2     3302.27     2972.54     42.09 o 
   0   0   2     1393.23     1243.14     55.56 o 
   1   0   2       79.13       72.28      0.95 o 
   2   0   2    12004.26    10858.06    172.33 o 
   3   0   2        1.37       -0.40      0.62 o 
   4   0   2        0.82        2.41      0.34 o 
   5   0   2     7308.91     6837.72    113.40 o 
   6   0   2       59.13       47.57      1.31 o 
   7   0   2      247.48      256.99      4.32 o 
   8   0   2      598.07      578.96      8.65 o 
   9   0   2       14.98       15.54      1.02 o 
  10   0   2        4.88        3.30      0.68 o 
  11   0   2      139.86      138.05      3.18 o 
 -12   1   2       16.88       21.01      1.08 o 
 -11   1   2        1.05        0.25      0.38 o 
 -10   1   2      319.51      321.59      3.84 o 
  -9   1   2       69.67       56.60      1.16 o 
  -8   1   2       15.38       19.48      0.66 o 
  -7   1   2     1882.87     1969.94     16.45 o 
  -6   1   2     3069.53     3141.93     42.41 o 
  -5   1   2      104.01       98.07      0.94 o 
  -4   1   2     7725.48     7188.58     55.09 o 
  -3   1   2      965.77      961.97      7.25 o 
  -2   1   2        1.72        2.57      0.11 o 
  -1   1   2     1806.71     1769.15     15.48 o 
   0   1   2      238.48      264.09      2.10 o 
   1   1   2     3918.97     4073.77     35.27 o 
   2   1   2     4361.34     4256.47     47.88 o 
   3   1   2     3519.85     3501.36     26.68 o 
   4   1   2        1.05        1.13      0.21 o 
   5   1   2       18.08        9.75      0.32 o 
   6   1   2       14.88       18.22      0.87 o 
   7   1   2     1566.27     1581.07     15.27 o 
   8   1   2      342.55      320.12      3.74 o 
   9   1   2      598.48      600.40      6.46 o 
  10   1   2      747.34      741.40      7.88 o 
  11   1   2      205.33      200.44      3.37 o 
 -12   2   2        1.09        1.31      0.58 o 
 -11   2   2      249.07      245.84      3.81 o 
 -10   2   2      365.12      350.24      4.83 o 
  -9   2   2      297.85      289.56      3.42 o 
  -8   2   2      159.68      184.81      2.35 o 
  -7   2   2      173.77      198.71      2.06 o 
  -6   2   2       60.91       69.03      0.84 o 
  -5   2   2     1906.04     2012.33     18.65 o 
  -4   2   2       25.82       12.66      0.69 o 
  -3   2   2      474.07      535.74     12.71 o 
  -2   2   2     2633.56     2570.91     20.33 o 
  -1   2   2     4687.47     4310.46     33.76 o 
   0   2   2    17807.62    14696.81    232.69 o 
   1   2   2    17717.17    15469.40    190.34 o 
   2   2   2      610.28      789.66      6.02 o 
   3   2   2     1385.78     1351.31     10.20 o 
   4   2   2      931.19     1016.60      8.46 o 
   5   2   2      430.77      528.27      4.62 o 
   6   2   2      897.99      836.92      8.16 o 
   7   2   2      296.30      288.09      3.33 o 
   8   2   2        6.08        6.89      0.56 o 
   9   2   2      241.59      235.42      3.93 o 
  10   2   2       15.06       19.00      1.22 o 
  11   2   2        6.01        5.09      0.68 o 
 -12   3   2       49.01       55.47      1.60 o 
 -11   3   2        0.42        1.03      0.52 o 
 -10   3   2       18.41       18.73      0.92 o 
  -9   3   2       40.39       48.42      1.27 o 
  -8   3   2      265.71      259.48      3.75 o 
  -7   3   2        1.73        2.25      0.60 o 
  -6   3   2      490.90      537.83      4.32 o 
  -5   3   2      388.71      386.38      3.17 o 
  -4   3   2       27.50       41.81      0.91 o 
  -3   3   2     1789.61     1812.75     13.61 o 
  -2   3   2      471.60      555.62      4.33 o 
  -1   3   2        0.74        1.96      0.16 o 
   0   3   2     1541.76     1762.64     13.23 o 
   1   3   2       57.83       48.43      0.57 o 
   2   3   2      903.30      955.01      7.30 o 
   3   3   2       60.20       70.31      0.86 o 
   4   3   2     1062.42     1033.27      8.18 o 
   5   3   2      106.33      126.69      1.52 o 
   6   3   2      351.04      331.94      5.31 o 
   7   3   2      215.81      197.35      3.03 o 
   8   3   2      269.51      239.06      3.56 o 
   9   3   2        6.37        7.02      0.68 o 
  10   3   2      247.42      251.86      3.93 o 
  11   3   2       18.24       23.11      1.12 o 
 -11   4   2       35.21       36.66      1.65 o 
 -10   4   2      491.34      498.70      8.39 o 
  -9   4   2        1.61        0.53      0.40 o 
  -8   4   2      138.27      123.08      2.16 o 
  -7   4   2      824.49      837.22      8.27 o 
  -6   4   2       72.82       82.63      1.09 o 
  -5   4   2       62.20       73.89      1.16 o 
  -4   4   2      444.42      488.97      3.94 o 
  -3   4   2        2.73        6.64      0.39 o 
  -2   4   2      719.85      788.38      6.12 o 
  -1   4   2       14.48       25.90      0.44 o 
   0   4   2      627.62      659.48      5.17 o 
   1   4   2      461.32      409.79      3.32 o 
   2   4   2      227.45      265.98      2.55 o 
   3   4   2      607.70      552.26      4.87 o 
   4   4   2     1445.56     1399.19     13.28 o 
   5   4   2      139.10      130.22      1.76 o 
   6   4   2      568.14      543.97      5.64 o 
   7   4   2       25.82       20.60      1.02 o 
   8   4   2       22.06       21.72      0.93 o 
   9   4   2      122.74      121.56      2.35 o 
  10   4   2        0.19       -0.37      0.43 o 
 -11   5   2       58.79       62.78      3.06 o 
 -10   5   2       72.53       81.77      2.50 o 
  -9   5   2       35.53       36.08      1.60 o 
  -8   5   2      168.04      174.83      2.72 o 
  -7   5   2        0.12        1.05      0.46 o 
  -6   5   2        0.92        1.89      1.29 o 
  -5   5   2     3068.22     2961.59     24.31 o 
  -4   5   2      808.53      880.13      7.58 o 
  -3   5   2      431.01      469.19      4.26 o 
  -2   5   2     6282.29     6278.37     50.99 o 
  -1   5   2      722.50      727.61      5.72 o 
   0   5   2       10.12       12.20      0.34 o 
   1   5   2     1276.47     1242.73      9.50 o 
   2   5   2      129.82      127.52      1.48 o 
   3   5   2       35.23       24.19      0.74 o 
   4   5   2     1058.47     1020.91      8.77 o 
   5   5   2      664.10      667.06      6.77 o 
   6   5   2      541.03      540.30      5.66 o 
   7   5   2      387.37      362.58      4.93 o 
   8   5   2       73.82       79.40      2.22 o 
   9   5   2       50.30       60.67      1.64 o 
  10   5   2        0.02        0.05      0.46 o 
 -10   6   2      313.64      328.24      5.92 o 
  -9   6   2      509.51      497.62      8.08 o 
  -8   6   2      148.05      158.40      2.65 o 
  -7   6   2      443.42      446.71      4.88 o 
  -6   6   2      212.68      190.18      2.47 o 
  -5   6   2        4.54        5.84      0.40 o 
  -4   6   2        0.21        0.41      0.25 o 
  -3   6   2       68.53       59.21      0.96 o 
  -2   6   2       89.95       95.43      1.25 o 
  -1   6   2       56.68       61.57      0.92 o 
   0   6   2       95.32       74.58      1.06 o 
   1   6   2       12.29        8.13      0.41 o 
   2   6   2       35.00       38.94      0.78 o 
   3   6   2      856.87      833.74      7.33 o 
   4   6   2       97.14       96.31      1.35 o 
   5   6   2      614.92      592.49      6.21 o 
   6   6   2       35.26       36.75      1.05 o 
   7   6   2       62.34       60.58      1.26 o 
   8   6   2       18.13       11.97      0.84 o 
   9   6   2       16.32       17.48      0.96 o 
  -9   7   2      235.01      245.17      4.78 o 
  -8   7   2        4.69        2.82      0.52 o 
  -7   7   2      161.25      142.57      2.50 o 
  -6   7   2      179.62      203.73      3.16 o 
  -5   7   2        7.22        7.98      0.47 o 
  -4   7   2      363.60      361.08      3.58 o 
  -3   7   2     1074.55     1122.07     14.72 o 
  -2   7   2       62.00       69.03      1.25 o 
  -1   7   2      165.94      162.29      2.15 o 
   0   7   2      306.47      311.44      3.52 o 
   1   7   2       41.73       44.78      1.02 o 
   2   7   2      720.85      724.54      6.50 o 
   3   7   2       44.36       43.41      0.89 o 
   4   7   2     1001.76     1029.16      9.02 o 
   5   7   2        0.29        0.89      0.58 o 
   6   7   2       16.96       14.17      0.72 o 
   7   7   2      353.92      356.22      4.23 o 
   8   7   2        8.34        8.36      0.80 o 
  -8   8   2      108.70      112.51      2.28 o 
  -7   8   2      137.75      145.77      2.60 o 
  -6   8   2      124.80      119.42      2.26 o 
  -5   8   2       62.26       61.66      1.30 o 
  -4   8   2      103.66      105.27      2.01 o 
  -3   8   2       65.40       59.38      1.45 o 
  -2   8   2       29.03       26.61      0.84 o 
  -1   8   2       31.23       30.84      0.93 o 
   0   8   2      323.45      309.30      3.62 o 
   1   8   2      199.02      201.93      2.65 o 
   2   8   2      511.01      518.33      5.55 o 
   3   8   2       30.88       33.35      0.92 o 
   4   8   2        0.08       -0.16      0.29 o 
   5   8   2        7.86        8.42      0.60 o 
   6   8   2        0.23        1.36      0.42 o 
   7   8   2        2.01        2.36      0.50 o 
  -6   9   2      153.93      153.54      3.41 o 
  -5   9   2       45.63       39.74      1.65 o 
  -4   9   2        1.37        1.33      0.49 o 
  -3   9   2       58.43       62.79      1.79 o 
  -2   9   2       12.68       17.10      0.93 o 
  -1   9   2        3.49        3.79      0.58 o 
   0   9   2       62.04       58.07      1.27 o 
   1   9   2      639.45      642.84      6.80 o 
   2   9   2        0.68        0.04      0.38 o 
   3   9   2        2.00        2.00      0.40 o 
   4   9   2        0.13        0.17      0.40 o 
   5   9   2      120.53      105.59      2.17 o 
  -3  10   2      168.58      165.22      2.91 o 
  -2  10   2        5.94        5.70      0.71 o 
  -1  10   2      134.70      137.99      2.57 o 
   0  10   2      123.89      117.70      2.35 o 
   1  10   2       48.35       53.89      1.55 o 
   2  10   2      355.34      344.72      4.83 o 
 -12   1   3      282.17      303.03      4.46 o 
 -11   1   3       41.14       41.04      1.55 o 
 -10   1   3        0.31       -0.32      0.32 o 
  -9   1   3      636.50      637.44      6.62 o 
  -8   1   3      242.79      242.87      2.90 o 
  -7   1   3       14.06       15.63      0.42 o 
  -6   1   3     1218.90     1232.85      9.36 o 
  -5   1   3      188.89      222.49      1.89 o 
  -4   1   3      929.55     1062.12     12.70 o 
  -3   1   3     1253.14     1164.75      9.60 o 
  -2   1   3    10388.89     9074.70    252.30 o 
  -1   1   3       92.70       79.25      0.78 o 
   0   1   3       15.07       17.41      0.57 o 
   1   1   3    10064.05     9428.16     72.75 o 
   2   1   3    11280.92    11108.17     84.29 o 
   3   1   3     1210.63     1227.76      9.31 o 
   4   1   3     1761.10     1756.74     13.26 o 
   5   1   3       29.47       32.59      0.51 o 
   6   1   3      463.33      487.54      5.15 o 
   7   1   3     3085.86     3032.35     28.63 o 
   8   1   3       57.06       52.29      1.14 o 
   9   1   3       46.83       43.68      1.10 o 
  10   1   3      531.37      529.72      6.94 o 
  11   1   3       73.85       69.84      1.83 o 
 -12   2   3       90.93       91.71      2.04 o 
 -11   2   3      216.06      218.61      3.44 o 
 -10   2   3       92.61       97.33      1.95 o 
  -9   2   3       68.37       80.10      1.57 o 
  -8   2   3       33.06       28.01      0.77 o 
  -7   2   3      320.91      314.97      3.14 o 
  -6   2   3        1.06        5.11      0.27 o 
  -5   2   3       51.44       71.51      0.80 o 
  -4   2   3     4918.19     4990.51     56.57 o 
  -3   2   3      984.04     1065.03      8.81 o 
  -2   2   3     1101.11     1168.01      8.82 o 
  -1   2   3     4539.77     4433.53     36.93 o 
   0   2   3     2935.65     3073.84     25.63 o 
   1   2   3     4585.26     4580.15     34.68 o 
   2   2   3     3186.07     3388.33     25.59 o 
   3   2   3      596.22      706.84      8.53 o 
   4   2   3      224.84      274.36      2.57 o 
   5   2   3       12.37       12.95      0.59 o 
   6   2   3       56.69       57.57      1.28 o 
   7   2   3      608.99      592.41      7.64 o 
   8   2   3      124.14      107.92      2.07 o 
   9   2   3       46.58       50.39      1.42 o 
  10   2   3       58.67       59.92      1.85 o 
  11   2   3       10.26        8.40      0.80 o 
 -12   3   3        1.26        1.45      0.68 o 
 -11   3   3      955.53      999.45     14.74 o 
 -10   3   3      480.32      465.72      7.40 o 
  -9   3   3       16.62       22.49      1.19 o 
  -8   3   3      876.99      824.57      9.60 o 
  -7   3   3      206.04      198.30      2.09 o 
  -6   3   3     1299.67     1379.66     15.31 o 
  -5   3   3      380.65      372.29      3.39 o 
  -4   3   3      502.92      508.71      4.04 o 
  -3   3   3       25.67       39.70      0.60 o 
  -2   3   3       87.87       89.29      0.95 o 
  -1   3   3     1162.10     1237.80      9.36 o 
   0   3   3     1059.59      999.43      7.60 o 
   1   3   3      255.21      279.28      2.59 o 
   2   3   3      155.36      174.63      1.56 o 
   3   3   3     3573.33     3321.98     25.00 o 
   4   3   3      309.31      323.10      2.75 o 
   5   3   3     1176.68     1120.98      9.60 o 
   6   3   3      876.97      810.28      8.04 o 
   7   3   3      153.82      128.72      2.26 o 
   8   3   3      718.62      675.75      8.36 o 
   9   3   3       61.68       67.85      1.67 o 
  10   3   3       94.67       88.78      2.07 o 
 -11   4   3      231.34      237.59      6.60 o 
 -10   4   3       64.82       62.08      1.94 o 
  -9   4   3       50.20       48.11      1.27 o 
  -8   4   3      634.97      689.02      7.01 o 
  -7   4   3       14.16       10.86      0.52 o 
  -6   4   3      265.55      241.59      2.40 o 
  -5   4   3     1854.84     1822.49     13.78 o 
  -4   4   3      461.61      521.17      4.61 o 
  -3   4   3        1.28        7.07      0.37 o 
  -2   4   3     1975.19     1942.81     14.60 o 
  -1   4   3      646.80      702.84      5.48 o 
   0   4   3      634.93      652.62      5.12 o 
   1   4   3     1676.26     1678.66     14.11 o 
   2   4   3       10.74       14.14      0.39 o 
   3   4   3     2055.90     2005.02     18.73 o 
   4   4   3      146.41      127.98      1.71 o 
   5   4   3      581.28      546.38      5.60 o 
   6   4   3       11.26        9.40      0.70 o 
   7   4   3       54.77       52.16      1.36 o 
   8   4   3      190.23      194.47      3.16 o 
   9   4   3       38.68       37.51      1.30 o 
  10   4   3       89.49       89.07      2.11 o 
 -11   5   3       47.46       50.60      1.88 o 
 -10   5   3       92.54      101.53      2.62 o 
  -9   5   3       44.52       31.99      1.42 o 
  -8   5   3        6.67        6.57      0.80 o 
  -7   5   3      322.18      309.42      3.55 o 
  -6   5   3       22.91       18.21      0.55 o 
  -5   5   3       51.65       69.69      1.03 o 
  -4   5   3        0.87        0.64      0.19 o 
  -3   5   3      265.64      267.84      2.35 o 
  -2   5   3      736.68      777.21      6.12 o 
  -1   5   3      123.26      131.33      1.33 o 
   0   5   3       29.57       26.87      0.51 o 
   1   5   3      455.00      426.83      3.93 o 
   2   5   3       32.50       43.20      0.76 o 
   3   5   3      374.87      373.20      3.54 o 
   4   5   3      437.66      432.33      4.07 o 
   5   5   3      146.22      158.54      2.10 o 
   6   5   3       24.01       24.14      0.97 o 
   7   5   3      117.16      126.54      2.85 o 
   8   5   3      127.18      130.78      2.64 o 
   9   5   3       70.22       67.76      1.77 o 
 -10   6   3       12.90       13.18      1.19 o 
  -9   6   3       55.55       41.54      1.65 o 
  -8   6   3      323.09      326.81      4.48 o 
  -7   6   3      402.56      376.68      9.34 o 
  -6   6   3       55.11       51.16      1.05 o 
  -5   6   3      954.33     1015.92      8.81 o 
  -4   6   3     1512.85     1534.81     12.94 o 
  -3   6   3        8.85       17.72      0.53 o 
  -2   6   3      368.91      350.69      3.35 o 
  -1   6   3      359.96      390.82      3.33 o 
   0   6   3      282.49      284.25      2.85 o 
   1   6   3      682.34      659.75      6.58 o 
   2   6   3      113.58      107.89      1.41 o 
   3   6   3        1.82        2.08      0.32 o 
   4   6   3      174.43      184.09      2.11 o 
   5   6   3      650.29      625.55      6.49 o 
   6   6   3        1.77        0.75      0.34 o 
   7   6   3        0.43        3.36      0.69 o 
   8   6   3      574.24      551.82      8.88 o 
  -9   7   3       49.20       46.95      1.82 o 
  -8   7   3        0.10        0.28      0.43 o 
  -7   7   3      194.45      207.81      3.22 o 
  -6   7   3        0.74        0.21      0.46 o 
  -5   7   3      593.37      575.09      8.22 o 
  -4   7   3        2.08        0.89      0.36 o 
  -3   7   3       14.96       14.12      0.58 o 
  -2   7   3      278.07      279.93      3.23 o 
  -1   7   3      104.65      107.98      1.63 o 
   0   7   3      766.87      734.27      7.38 o 
   1   7   3       74.22       76.29      1.19 o 
   2   7   3      524.12      507.74      4.78 o 
   3   7   3      597.31      605.53      5.61 o 
   4   7   3       38.20       38.86      0.89 o 
   5   7   3       11.66       10.84      0.65 o 
   6   7   3      212.04      222.33      5.02 o 
   7   7   3       34.86       43.55      1.36 o 
  -8   8   3      181.64      200.88      3.34 o 
  -7   8   3       92.76      100.41      2.31 o 
  -6   8   3       86.16       98.67      2.04 o 
  -5   8   3        2.63        3.12      0.54 o 
  -4   8   3      544.44      537.54     10.84 o 
  -3   8   3      130.08      118.44      2.61 o 
  -2   8   3       72.81       63.97      1.52 o 
  -1   8   3      273.86      307.67      3.62 o 
   0   8   3      159.27      140.09      2.96 o 
   1   8   3       63.98       62.67      1.28 o 
   2   8   3       65.11       70.98      1.36 o 
   3   8   3       12.38       15.74      0.77 o 
   4   8   3      187.85      178.38      2.49 o 
   5   8   3       28.30       26.42      1.16 o 
   6   8   3       75.41       66.68      1.45 o 
  -6   9   3      215.15      226.99      4.49 o 
  -5   9   3       13.00        9.75      0.77 o 
  -4   9   3        1.43        1.81      0.58 o 
  -3   9   3       36.59       34.85      1.17 o 
  -2   9   3      124.57      118.62      2.46 o 
  -1   9   3      241.85      241.62      3.62 o 
   0   9   3        4.84        3.92      0.56 o 
   1   9   3      609.41      591.73      7.33 o 
   2   9   3       71.47       69.91      1.45 o 
   3   9   3       97.97       97.82      1.71 o 
   4   9   3      362.92      358.39      4.98 o 
  -3  10   3       43.41       57.50      1.61 o 
  -2  10   3      137.74      150.57      2.72 o 
  -1  10   3        2.17       -0.52      0.49 o 
   0  10   3        1.71       -0.50      0.52 o 
   1  10   3        8.40       10.84      0.86 o 
 -12   0   4      206.35      203.19      4.04 o 
 -11   0   4      480.41      436.47      8.13 o 
 -10   0   4     1192.30     1160.24     16.33 o 
  -9   0   4      476.68      522.35      7.85 o 
  -8   0   4      571.46      577.79      8.48 o 
  -7   0   4      461.94      397.23      4.62 o 
  -6   0   4       12.66       36.52      4.75 o 
  -5   0   4     1131.80     1297.14     17.36 o 
  -4   0   4      219.32      184.96      3.78 o 
  -3   0   4      864.23      858.51      9.22 o 
  -2   0   4     3031.48     2906.49     31.00 o 
  -1   0   4     5909.67     5502.03     73.11 o 
   0   0   4     1476.85     1574.99     16.96 o 
   1   0   4    12202.39    11898.06    136.75 o 
   2   0   4      391.41      390.51      4.45 o 
   3   0   4      267.19      261.94      3.14 o 
   4   0   4     5552.41     5617.00     92.83 o 
   5   0   4      872.58      945.12     10.40 o 
   6   0   4     3999.60     3872.22     51.33 o 
   7   0   4      314.17      315.85      5.23 o 
   8   0   4       23.90       24.90      1.14 o 
   9   0   4       80.28       77.94      2.10 o 
  10   0   4      187.33      210.14      4.21 o 
 -12   1   4       59.92       53.96      1.28 o 
 -11   1   4        4.59        3.61      0.46 o 
 -10   1   4      440.59      422.77      4.73 o 
  -9   1   4      786.65      773.20      8.90 o 
  -8   1   4        4.46        5.18      0.46 o 
  -7   1   4      372.97      404.60      3.35 o 
  -6   1   4        0.66        2.67      0.89 o 
  -5   1   4      113.03      109.67      1.21 o 
  -4   1   4     1807.40     1787.64     13.41 o 
  -3   1   4        0.61        1.63      0.26 o 
  -2   1   4     2936.19     2880.21     23.87 o 
  -1   1   4     2304.28     2325.30     19.34 o 
   0   1   4      242.57      262.36      4.87 o 
   1   1   4      916.86      829.02      6.37 o 
   2   1   4        1.81        3.79      0.40 o 
   3   1   4      165.54      194.32      1.73 o 
   4   1   4      824.57      830.82      6.48 o 
   5   1   4      781.72      767.40      6.04 o 
   6   1   4      426.45      430.81      4.66 o 
   7   1   4       77.89       76.65      1.36 o 
   8   1   4        0.04        0.08      0.32 o 
   9   1   4      376.98      377.72      4.46 o 
  10   1   4      269.63      257.09      4.03 o 
 -12   2   4       23.51       20.89      2.41 o 
 -11   2   4      542.18      535.02      6.84 o 
 -10   2   4      247.79      252.09      3.15 o 
  -9   2   4       13.85       15.00      0.62 o 
  -8   2   4     1834.32     1810.47     24.49 o 
  -7   2   4      168.33      173.54      2.11 o 
  -6   2   4      289.60      337.52      2.91 o 
  -5   2   4       26.42       13.44      0.36 o 
  -4   2   4      226.52      249.86      2.12 o 
  -3   2   4      681.36      750.73      5.78 o 
  -2   2   4      385.07      460.96      3.99 o 
  -1   2   4      567.40      624.58      5.29 o 
   0   2   4     1395.01     1485.61     11.16 o 
   1   2   4       31.72       50.80      0.98 o 
   2   2   4      100.53       85.26      1.01 o 
   3   2   4      522.88      561.85      4.89 o 
   4   2   4      224.66      200.60      1.84 o 
   5   2   4     2119.26     2074.69     19.27 o 
   6   2   4      104.75      103.49      1.58 o 
   7   2   4      172.14      169.49      2.33 o 
   8   2   4      536.42      517.32      6.66 o 
   9   2   4       16.69       18.06      1.45 o 
  10   2   4        3.34        3.76      1.42 o 
 -12   3   4       11.88       15.46      1.25 o 
 -11   3   4       63.12       81.58      2.33 o 
 -10   3   4      239.31      250.85      4.61 o 
  -9   3   4       25.06       21.68      0.83 o 
  -8   3   4      150.44      138.44      2.19 o 
  -7   3   4      496.35      511.90      5.20 o 
  -6   3   4     1212.21     1188.57     17.22 o 
  -5   3   4      489.24      498.94      4.01 o 
  -4   3   4      506.66      522.61     11.46 o 
  -3   3   4       78.49       57.40      0.80 o 
  -2   3   4      620.80      690.05      5.36 o 
  -1   3   4      590.56      594.42      4.65 o 
   0   3   4      193.85      236.70      2.03 o 
   1   3   4      625.53      611.58      4.82 o 
   2   3   4     2105.72     2245.07     16.88 o 
   3   3   4       33.07       49.29      0.76 o 
   4   3   4      401.63      418.82      3.50 o 
   5   3   4       36.79       43.40      0.75 o 
   6   3   4      894.41      901.20     11.29 o 
   7   3   4      312.51      306.85      4.31 o 
   8   3   4       57.21       50.47      1.39 o 
   9   3   4       20.17       25.41      1.08 o 
  10   3   4      172.28      177.65      3.19 o 
 -11   4   4      108.26      100.40      2.67 o 
 -10   4   4       22.60       25.43      1.25 o 
  -9   4   4      555.18      561.07      8.65 o 
  -8   4   4     1357.91     1317.11     14.63 o 
  -7   4   4      552.34      599.86      6.13 o 
  -6   4   4      512.81      488.74      5.02 o 
  -5   4   4      977.13      953.95      7.41 o 
  -4   4   4       22.47       24.85      0.65 o 
  -3   4   4       89.61       83.13      1.04 o 
  -2   4   4      326.58      399.38      3.29 o 
  -1   4   4      973.62     1062.96      8.14 o 
   0   4   4       84.34       78.03      0.89 o 
   1   4   4     2180.39     2207.31     18.16 o 
   2   4   4      980.95     1066.07      8.24 o 
   3   4   4      369.31      339.53      3.34 o 
   4   4   4       18.80       12.56      0.46 o 
   5   4   4     1016.07      970.59      9.54 o 
   6   4   4        7.27        5.80      0.72 o 
   7   4   4       74.00       74.21      1.67 o 
   8   4   4      749.29      709.23     10.74 o 
   9   4   4       93.59       84.12      1.98 o 
 -11   5   4       70.12       73.51      2.28 o 
 -10   5   4      259.99      258.60      4.89 o 
  -9   5   4      157.86      161.54      3.41 o 
  -8   5   4       76.33       67.19      1.84 o 
  -7   5   4       98.65      105.06      1.92 o 
  -6   5   4     1304.97     1295.38     12.27 o 
  -5   5   4       90.71       86.72      1.51 o 
  -4   5   4      104.79      107.28      1.31 o 
  -3   5   4     3861.51     3837.04     28.70 o 
  -2   5   4      840.51      819.80      6.43 o 
  -1   5   4      237.81      249.23      2.21 o 
   0   5   4     1056.22      954.47      7.42 o 
   1   5   4        2.52        5.40      0.30 o 
   2   5   4      380.08      396.48      3.72 o 
   3   5   4     3070.11     3067.81     28.48 o 
   4   5   4      282.52      307.54      3.09 o 
   5   5   4      638.46      609.40      8.33 o 
   6   5   4      617.79      591.41     11.84 o 
   7   5   4       35.49       35.00      1.21 o 
   8   5   4       58.08       60.82      1.61 o 
   9   5   4       57.23       57.49      1.67 o 
 -10   6   4      270.43      269.07      5.12 o 
  -9   6   4      245.09      255.30      7.81 o 
  -8   6   4      524.48      551.88      6.89 o 
  -7   6   4      428.02      407.85      5.29 o 
  -6   6   4      529.90      529.22      5.50 o 
  -5   6   4      265.56      265.67      3.09 o 
  -4   6   4      316.41      328.70      7.46 o 
  -3   6   4       23.66       21.04      0.57 o 
  -2   6   4      117.79       91.47      1.22 o 
  -1   6   4      318.27      287.80      2.86 o 
   0   6   4       36.63       28.76      0.66 o 
   1   6   4      128.05      139.02      1.68 o 
   2   6   4      102.86      102.56      1.38 o 
   3   6   4       86.17       84.52      1.25 o 
   4   6   4     1207.52     1156.10     17.56 o 
   5   6   4      114.08      118.11      1.84 o 
   6   6   4      270.83      258.87      6.07 o 
   7   6   4      154.04      152.62      2.79 o 
   8   6   4      240.98      237.42      3.81 o 
  -9   7   4       13.71       14.48      1.14 o 
  -8   7   4      301.20      292.88      4.24 o 
  -7   7   4       38.55       42.84      1.29 o 
  -6   7   4      234.61      241.30      3.00 o 
  -5   7   4      232.08      217.22      2.75 o 
  -4   7   4      854.34      860.90      8.52 o 
  -3   7   4       51.36       53.88      1.79 o 
  -2   7   4      818.92      845.59      9.65 o 
  -1   7   4     1964.49     1931.21     18.09 o 
   0   7   4       10.49       13.12      1.23 o 
   1   7   4     2143.93     2198.46     22.94 o 
   2   7   4     1435.24     1412.22     12.10 o 
   3   7   4      128.37      117.70      1.61 o 
   4   7   4      413.82      387.28      4.40 o 
   5   7   4       37.67       41.07      1.08 o 
   6   7   4      152.95      151.19      2.28 o 
   7   7   4       53.78       52.60      1.55 o 
  -8   8   4      141.87      135.53      2.81 o 
  -7   8   4       44.71       46.67      1.59 o 
  -6   8   4      197.83      199.12      3.22 o 
  -5   8   4       55.17       56.23      1.42 o 
  -4   8   4      109.28      102.42      2.00 o 
  -3   8   4        3.29        3.50      0.52 o 
  -2   8   4      261.14      254.17      3.68 o 
  -1   8   4      277.10      261.43      3.75 o 
   0   8   4        0.39        0.68      0.43 o 
   1   8   4      266.98      258.42      3.74 o 
   2   8   4       36.44       30.24      0.90 o 
   3   8   4       26.45       28.22      0.79 o 
   4   8   4        6.36        5.71      0.52 o 
   5   8   4       18.20       17.07      0.78 o 
   6   8   4       19.82       18.43      0.84 o 
  -6   9   4        0.35        0.56      0.97 o 
  -5   9   4        4.30        3.90      0.61 o 
  -4   9   4        9.95       12.74      0.86 o 
  -3   9   4       32.50       37.16      1.24 o 
  -2   9   4       89.23       98.36      2.07 o 
  -1   9   4      143.14      137.41      2.54 o 
   0   9   4       42.48       52.12      1.48 o 
   1   9   4       29.85       31.91      1.47 o 
   2   9   4       22.54       23.77      1.02 o 
   3   9   4       37.93       39.42      1.27 o 
   4   9   4      144.62      143.35      3.24 o 
  -2  10   4        0.86        1.35      0.58 o 
  -1  10   4       38.91       38.49      1.36 o 
   0  10   4       27.08       24.81      1.11 o 
 -12   1   5       75.41       76.08      1.80 o 
 -11   1   5      131.44      134.12      2.05 o 
 -10   1   5      986.47      972.62      9.80 o 
  -9   1   5      231.11      215.54      3.06 o 
  -8   1   5        2.62        1.45      0.37 o 
  -7   1   5     3174.86     3052.81     56.02 o 
  -6   1   5        4.17        1.50      0.19 o 
  -5   1   5     2054.49     2245.83     17.38 o 
  -4   1   5     1148.26     1159.46      9.62 o 
  -3   1   5      773.84      799.51      6.12 o 
  -2   1   5     2818.37     2999.67     22.61 o 
  -1   1   5     3517.79     3379.76     27.00 o 
   0   1   5        4.57       13.69      0.37 o 
   1   1   5     2956.66     3283.73     25.04 o 
   2   1   5     4832.21     4944.46     37.65 o 
   3   1   5      771.66      724.46      5.70 o 
   4   1   5       40.96       40.99      0.62 o 
   5   1   5      737.68      763.67      6.75 o 
   6   1   5     1478.05     1395.61     13.64 o 
   7   1   5        3.45        4.10      0.44 o 
   8   1   5       77.78       81.01      1.54 o 
   9   1   5      692.20      672.75     10.71 o 
  10   1   5        0.88        1.34      0.49 o 
 -12   2   5      443.10      446.58      7.45 o 
 -11   2   5        0.65        1.04      0.97 o 
 -10   2   5      127.35      130.31      2.23 o 
  -9   2   5       81.17       79.63      1.34 o 
  -8   2   5       41.39       41.27      0.76 o 
  -7   2   5      929.30      898.28      7.00 o 
  -6   2   5       49.33       47.04      0.73 o 
  -5   2   5      968.24     1003.63      7.70 o 
  -4   2   5     1308.03     1386.69     10.49 o 
  -3   2   5       95.60      120.03      1.28 o 
  -2   2   5     1987.93     1934.82     17.87 o 
  -1   2   5     1126.21     1225.71      9.31 o 
   0   2   5      279.42      303.40      2.53 o 
   1   2   5     4057.98     3979.65     30.24 o 
   2   2   5      368.28      430.05      3.53 o 
   3   2   5       53.98       50.75      0.70 o 
   4   2   5     1781.52     1717.03     13.06 o 
   5   2   5       47.67       50.98      0.92 o 
   6   2   5      148.71      144.37      2.05 o 
   7   2   5       39.17       38.37      0.98 o 
   8   2   5       18.00       16.70      0.90 o 
   9   2   5       42.61       48.05      1.65 o 
  10   2   5        6.64        6.67      0.78 o 
 -12   3   5      296.68      318.90      5.86 o 
 -11   3   5      164.10      171.31      3.58 o 
 -10   3   5       38.92       35.09      1.42 o 
  -9   3   5      143.77      139.76      2.90 o 
  -8   3   5      209.43      212.61      2.57 o 
  -7   3   5      117.28      121.63      1.28 o 
  -6   3   5     1440.77     1410.83     11.00 o 
  -5   3   5      903.69      975.65      7.54 o 
  -4   3   5      652.43      689.18      6.19 o 
  -3   3   5     2337.02     2491.23     20.43 o 
  -2   3   5      145.97      146.03      1.36 o 
  -1   3   5      376.86      439.16      3.54 o 
   0   3   5        2.44        0.80      0.16 o 
   1   3   5      335.89      350.62      4.47 o 
   2   3   5     5523.86     5489.55     41.66 o 
   3   3   5      250.96      269.13      2.39 o 
   4   3   5      238.07      224.67      2.09 o 
   5   3   5      571.26      564.73      5.85 o 
   6   3   5        6.73        8.41      1.07 o 
   7   3   5      450.22      437.99      5.79 o 
   8   3   5      350.78      358.75      6.39 o 
   9   3   5        0.02        0.16      0.46 o 
 -11   4   5      172.05      180.26      3.81 o 
 -10   4   5      112.89      111.98      2.73 o 
  -9   4   5        5.57        7.90      0.80 o 
  -8   4   5      227.53      229.36      4.10 o 
  -7   4   5        8.89       12.41      1.56 o 
  -6   4   5      318.95      335.97      3.20 o 
  -5   4   5      321.19      319.74      3.04 o 
  -4   4   5      378.23      363.17      3.05 o 
  -3   4   5     2514.28     2494.76     18.70 o 
  -2   4   5       85.60      123.33      1.25 o 
  -1   4   5      661.32      661.78      5.22 o 
   0   4   5      503.04      523.04      4.23 o 
   1   4   5     1040.61     1083.53      8.37 o 
   2   4   5     2497.20     2412.61     18.15 o 
   3   4   5       34.27       43.33      0.87 o 
   4   4   5       16.27       11.38      0.47 o 
   5   4   5     1086.34     1045.59     10.28 o 
   6   4   5       27.34       30.18      1.02 o 
   7   4   5       38.19       45.70      1.33 o 
   8   4   5      111.04      106.27      2.26 o 
   9   4   5        1.29        2.20      0.56 o 
 -11   5   5      105.64      106.89      2.79 o 
 -10   5   5      110.06      105.91      4.35 o 
  -9   5   5        2.01        2.33      0.57 o 
  -8   5   5      802.95      794.50      9.34 o 
  -7   5   5      213.10      201.77      3.00 o 
  -6   5   5       34.59       36.33      0.88 o 
  -5   5   5      290.50      272.65      3.07 o 
  -4   5   5       88.70       88.20      1.17 o 
  -3   5   5        0.08        1.02      0.27 o 
  -2   5   5       84.21       91.60      1.04 o 
  -1   5   5      255.48      250.07      2.25 o 
   0   5   5       84.03       66.71      0.84 o 
   1   5   5       19.87       18.79      0.53 o 
   2   5   5     1281.01     1217.97     10.38 o 
   3   5   5      273.56      275.59      2.80 o 
   4   5   5        1.09        1.03      0.30 o 
   5   5   5        1.75        2.30      0.38 o 
   6   5   5      159.64      148.50      3.09 o 
   7   5   5       39.00       41.62      1.61 o 
   8   5   5        9.15        5.27      0.73 o 
 -10   6   5        8.66       12.04      1.08 o 
  -9   6   5        8.41       11.11      1.02 o 
  -8   6   5      561.46      567.24      7.05 o 
  -7   6   5       48.73       53.02      1.39 o 
  -6   6   5        0.82        1.69      0.63 o 
  -5   6   5      512.93      496.16      5.20 o 
  -4   6   5      245.65      225.50      4.81 o 
  -3   6   5      144.73      147.33      2.22 o 
  -2   6   5      288.79      295.00      2.90 o 
  -1   6   5      483.57      476.84      4.41 o 
   0   6   5      407.58      416.82      3.95 o 
   1   6   5      447.12      454.11      4.28 o 
   2   6   5      164.99      159.33      2.15 o 
   3   6   5       31.08       30.97      1.17 o 
   4   6   5     1051.85     1034.14     13.84 o 
   5   6   5      255.56      248.09      3.13 o 
   6   6   5       87.22       89.57      1.62 o 
   7   6   5      146.40      141.45      2.70 o 
  -9   7   5       48.21       63.62      2.10 o 
  -8   7   5        5.25        6.69      0.68 o 
  -7   7   5        0.11       -0.31      0.60 o 
  -6   7   5      350.42      363.72      4.97 o 
  -5   7   5      167.47      162.43      2.25 o 
  -4   7   5        9.25        7.89      0.52 o 
  -3   7   5      398.76      388.08      5.01 o 
  -2   7   5      224.70      238.68      3.43 o 
  -1   7   5       47.83       52.68      1.60 o 
   0   7   5      335.94      332.39      3.78 o 
   1   7   5      257.72      247.64      2.69 o 
   2   7   5      307.85      307.00      3.19 o 
   3   7   5       34.02       31.22      0.80 o 
   4   7   5        3.35        3.84      0.46 o 
   5   7   5      110.23      100.91      2.18 o 
   6   7   5       17.31       18.33      1.02 o 
  -8   8   5       12.00       14.18      1.94 o 
  -7   8   5       19.09       15.84      0.93 o 
  -6   8   5       72.49       83.00      1.77 o 
  -5   8   5      509.41      542.33      6.74 o 
  -4   8   5       19.99       18.74      0.92 o 
  -3   8   5        3.69        2.96      0.59 o 
  -2   8   5       87.70      104.30      2.07 o 
  -1   8   5       72.28       61.55      1.55 o 
   0   8   5      141.74      146.54      3.93 o 
   1   8   5       36.85       41.00      1.27 o 
   2   8   5       11.75       16.33      0.86 o 
   3   8   5       55.40       56.34      1.25 o 
   4   8   5      310.88      309.57      3.78 o 
   5   8   5        0.47        0.80      0.42 o 
  -6   9   5       63.30       68.57      2.28 o 
  -5   9   5       19.24       18.65      1.14 o 
  -4   9   5      185.23      194.56      3.15 o 
  -3   9   5       25.09       25.92      1.52 o 
  -2   9   5       85.15       87.22      1.92 o 
  -1   9   5      540.95      505.24      6.50 o 
   0   9   5      185.09      179.74      3.00 o 
   1   9   5       14.02       10.44      0.77 o 
   2   9   5       18.09       17.33      0.93 o 
   3   9   5      134.31      147.67      3.30 o 
 -12   0   6      209.70      200.25      5.63 o 
 -11   0   6      198.35      213.97      4.04 o 
 -10   0   6       12.74       11.52      2.58 o 
  -9   0   6      385.38      373.61      5.86 o 
  -8   0   6     3354.40     3308.84     44.83 o 
  -7   0   6      585.47      376.19      7.73 o 
  -6   0   6       42.52       54.49      1.01 o 
  -5   0   6     2064.97     1936.47     21.56 o 
  -4   0   6      167.75      223.93      2.75 o 
  -3   0   6     6250.04     6465.41     69.40 o 
  -2   0   6     2111.83     2147.87     34.14 o 
  -1   0   6        0.10       -0.26      0.17 o 
   0   0   6     1201.03     1227.29     13.21 o 
   1   0   6     3022.95     2941.23     37.70 o 
   2   0   6        3.50        0.89      0.30 o 
   3   0   6     2645.11     2691.43     29.70 o 
   4   0   6      361.05      369.52      4.50 o 
   5   0   6     1116.26     1179.78     33.40 o 
   6   0   6      721.03      716.00     10.47 o 
   7   0   6       12.70       13.28      0.91 o 
   8   0   6      626.83      624.78      9.61 o 
   9   0   6      813.02      818.41     12.29 o 
 -12   1   6      210.10      215.35      3.41 o 
 -11   1   6      127.97      119.17      3.82 o 
 -10   1   6      574.61      563.44      7.00 o 
  -9   1   6      529.26      483.21      5.15 o 
  -8   1   6      286.69      280.26      6.31 o 
  -7   1   6      812.82      788.79      6.89 o 
  -6   1   6      619.61      597.33      4.76 o 
  -5   1   6      448.25      505.82      4.05 o 
  -4   1   6     2638.19     2909.40     21.93 o 
  -3   1   6      625.72      607.27      4.75 o 
  -2   1   6      175.11      152.85      1.38 o 
  -1   1   6        0.81        4.51      0.30 o 
   0   1   6       67.98       63.34      0.84 o 
   1   1   6     1316.05     1348.88     10.28 o 
   2   1   6       43.17       35.63      0.58 o 
   3   1   6      212.81      189.02      1.79 o 
   4   1   6      683.17      668.85      5.39 o 
   5   1   6      100.16      128.43      1.61 o 
   6   1   6      117.87      128.17      1.91 o 
   7   1   6       33.85       27.28      0.86 o 
   8   1   6       79.69       72.55      1.49 o 
   9   1   6        0.42       -0.32      0.46 o 
 -12   2   6      177.61      164.68      3.64 o 
 -11   2   6       15.70       17.35      1.19 o 
 -10   2   6        2.02        2.38      0.46 o 
  -9   2   6      489.41      514.36      7.03 o 
  -8   2   6       82.50       79.12      1.26 o 
  -7   2   6        6.67        6.68      0.34 o 
  -6   2   6      224.12      207.35      1.90 o 
  -5   2   6      466.32      531.90      4.27 o 
  -4   2   6      171.98      172.69      1.77 o 
  -3   2   6       49.00       36.69      0.77 o 
  -2   2   6      122.55      157.56      1.65 o 
  -1   2   6     1502.43     1588.25     12.00 o 
   0   2   6     2248.67     2333.46     24.07 o 
   1   2   6       30.44       29.34      0.59 o 
   2   2   6       16.31       14.94      0.42 o 
   3   2   6       47.02       47.87      0.72 o 
   4   2   6      115.01      108.34      1.24 o 
   5   2   6       78.63       69.54      1.66 o 
   6   2   6      393.58      375.11      4.30 o 
   7   2   6      747.61      724.45      8.89 o 
   8   2   6      123.38      117.75      2.35 o 
   9   2   6      137.24      143.45      2.73 o 
 -12   3   6       12.09       11.43      1.45 o 
 -11   3   6        6.43        6.21      0.80 o 
 -10   3   6      112.79      123.49      2.79 o 
  -9   3   6       38.34       35.43      1.31 o 
  -8   3   6      858.04      851.28      8.38 o 
  -7   3   6      130.73      149.72      1.94 o 
  -6   3   6        0.02        0.44      0.19 o 
  -5   3   6      348.23      346.84      3.26 o 
  -4   3   6     1065.08     1138.17      9.55 o 
  -3   3   6        0.44        4.03      0.29 o 
  -2   3   6      183.41      172.51      1.59 o 
  -1   3   6       59.92       62.00      0.76 o 
   0   3   6       16.27       14.32      0.42 o 
   1   3   6        3.65        4.48      0.48 o 
   2   3   6      545.44      558.42      5.00 o 
   3   3   6     1529.47     1561.21     13.09 o 
   4   3   6      136.82      142.47      2.11 o 
   5   3   6      981.18      986.77     11.15 o 
   6   3   6        1.15        1.38      0.44 o 
   7   3   6       69.85       67.50      1.64 o 
   8   3   6       48.54       48.49      1.45 o 
   9   3   6       62.91       61.45      1.73 o 
 -11   4   6       22.66       19.13      1.61 o 
 -10   4   6       10.49        9.63      0.91 o 
  -9   4   6      702.49      686.89     10.30 o 
  -8   4   6        7.39       10.74      0.88 o 
  -7   4   6       12.44       13.38      1.51 o 
  -6   4   6      655.55      663.97      6.57 o 
  -5   4   6        1.60        1.30      0.27 o 
  -4   4   6     2237.53     2262.75     18.63 o 
  -3   4   6        7.62        4.70      0.32 o 
  -2   4   6        1.54        1.60      0.19 o 
  -1   4   6        0.36        0.59      0.18 o 
   0   4   6      220.60      190.38      1.80 o 
   1   4   6      239.99      279.57      2.74 o 
   2   4   6      129.67      127.31      1.37 o 
   3   4   6      103.57       94.77      1.29 o 
   4   4   6     1214.54     1178.22     10.11 o 
   5   4   6       41.04       41.95      1.70 o 
   6   4   6       32.59       36.93      1.21 o 
   7   4   6      318.12      316.41      4.62 o 
   8   4   6       74.45       68.15      1.77 o 
 -11   5   6      604.79      634.88     10.02 o 
 -10   5   6        0.44       -0.40      0.57 o 
  -9   5   6        0.17       -0.06      0.43 o 
  -8   5   6       34.18       31.42      1.37 o 
  -7   5   6     1405.60     1408.69     13.34 o 
  -6   5   6      191.85      182.64      2.33 o 
  -5   5   6      371.87      379.97      4.08 o 
  -4   5   6     1353.89     1318.22     11.13 o 
  -3   5   6        6.44        5.48      0.32 o 
  -2   5   6       60.52       53.96      0.87 o 
  -1   5   6     1528.67     1424.28     11.95 o 
   0   5   6      129.41      125.19      1.35 o 
   1   5   6      824.57      795.96      6.99 o 
   2   5   6     6535.99     6491.66     53.35 o 
   3   5   6      944.03      977.11      9.48 o 
   4   5   6      469.86      441.89      4.84 o 
   5   5   6      773.20      785.62      8.03 o 
   6   5   6      106.19      104.33      2.14 o 
   7   5   6        3.14        1.51      0.49 o 
   8   5   6      180.26      184.70      3.28 o 
 -10   6   6       19.52       22.39      1.37 o 
  -9   6   6       44.73       47.78      2.00 o 
  -8   6   6       81.95       79.44      1.80 o 
  -7   6   6      158.72      153.61      2.60 o 
  -6   6   6      298.62      298.86      3.47 o 
  -5   6   6     1968.02     1992.50     18.57 o 
  -4   6   6      305.43      299.29      3.41 o 
  -3   6   6     1062.10     1040.47     10.05 o 
  -2   6   6        1.05        0.85      0.25 o 
  -1   6   6        0.47        0.16      0.44 o 
   0   6   6       60.75       58.52      1.15 o 
   1   6   6       57.83       56.14      0.97 o 
   2   6   6      193.54      185.65      2.14 o 
   3   6   6       23.16       23.18      0.73 o 
   4   6   6       60.02       69.75      2.25 o 
   5   6   6        1.92        2.13      0.46 o 
   6   6   6       56.17       55.69      1.55 o 
   7   6   6       44.97       50.64      1.55 o 
  -9   7   6        8.22        6.10      0.71 o 
  -8   7   6        0.56        1.86      0.52 o 
  -7   7   6      630.93      629.51      7.80 o 
  -6   7   6       11.66        8.90      0.64 o 
  -5   7   6       73.65       71.02      1.36 o 
  -4   7   6      215.00      223.52      2.90 o 
  -3   7   6      222.26      221.75      4.03 o 
  -2   7   6      694.23      697.74     21.97 o 
  -1   7   6       35.14       38.42      1.42 o 
   0   7   6      395.33      407.90      5.19 o 
   1   7   6      477.50      492.17      5.31 o 
   2   7   6       51.17       55.84      1.31 o 
   3   7   6      678.53      682.67      7.05 o 
   4   7   6      190.04      189.77      2.65 o 
   5   7   6       82.83       75.50      1.75 o 
   6   7   6       98.39      100.97      2.23 o 
  -7   8   6       22.43       23.18      1.08 o 
  -6   8   6       75.56       73.42      1.72 o 
  -5   8   6      210.83      199.77      3.15 o 
  -4   8   6       71.33       75.75      1.72 o 
  -3   8   6       85.21       77.67      1.76 o 
  -2   8   6      318.41      305.61      4.30 o 
  -1   8   6       52.17       44.30      1.32 o 
   0   8   6      109.66      121.86      2.32 o 
   1   8   6       90.65       94.32      1.95 o 
   2   8   6        0.08       -0.28      0.43 o 
   3   8   6        8.59        9.27      0.73 o 
   4   8   6       44.53       50.08      1.71 o 
  -5   9   6        1.64        0.92      0.52 o 
  -4   9   6      177.34      179.13      3.06 o 
  -3   9   6        5.85        4.08      1.00 o 
  -2   9   6       90.69       88.52      2.01 o 
  -1   9   6       65.16       78.62      1.88 o 
   0   9   6        8.33       12.97      0.90 o 
   1   9   6        8.69        8.34      0.77 o 
   2   9   6       79.11       82.96      1.91 o 
 -12   1   7       11.56       16.10      1.14 o 
 -11   1   7      158.73      165.30      2.76 o 
 -10   1   7      193.58      194.89      5.88 o 
  -9   1   7      451.13      426.01      5.48 o 
  -8   1   7     2035.97     2004.38     18.75 o 
  -7   1   7      737.86      749.77      5.96 o 
  -6   1   7       95.50      104.35      1.13 o 
  -5   1   7      693.09      682.59      5.87 o 
  -4   1   7     1565.11     1667.56     13.74 o 
  -3   1   7     1676.66     1792.16     14.80 o 
  -2   1   7      570.00      554.60      4.41 o 
  -1   1   7      142.96      120.70      1.26 o 
   0   1   7      125.47      107.42      2.59 o 
   1   1   7      933.13      922.09      7.20 o 
   2   1   7      202.84      210.74      1.97 o 
   3   1   7      232.76      242.20      2.25 o 
   4   1   7      129.64      135.46      1.58 o 
   5   1   7      272.79      282.18      3.38 o 
   6   1   7      199.45      197.24      2.65 o 
   7   1   7       11.11       10.33      0.66 o 
   8   1   7      752.76      769.15     10.20 o 
   9   1   7       80.57       84.78      2.42 o 
 -12   2   7        6.29        6.84      0.91 o 
 -11   2   7       60.78       70.33      2.50 o 
 -10   2   7       57.96       65.88      1.52 o 
  -9   2   7       72.02       71.23      1.52 o 
  -8   2   7     1537.68     1551.21     14.73 o 
  -7   2   7      653.36      667.56      5.88 o 
  -6   2   7       20.19       22.31      0.56 o 
  -5   2   7      230.11      215.01      2.17 o 
  -4   2   7       63.61       42.47      0.72 o 
  -3   2   7     1493.89     1517.65     12.59 o 
  -2   2   7       62.78       78.02      0.86 o 
  -1   2   7      549.96      572.50      4.58 o 
   0   2   7     2573.36     2680.17     20.11 o 
   1   2   7        0.17        0.37      0.19 o 
   2   2   7      367.88      336.48      2.94 o 
   3   2   7      830.22      823.76      6.57 o 
   4   2   7        6.66        7.08      0.35 o 
   5   2   7      840.16      817.93      8.35 o 
   6   2   7      989.26      990.13     10.32 o 
   7   2   7       49.19       44.68      1.36 o 
   8   2   7       26.51       27.86      1.17 o 
 -12   3   7       15.58       18.31      1.85 o 
 -11   3   7      186.99      177.73      3.64 o 
 -10   3   7      168.75      184.32      3.64 o 
  -9   3   7       99.10      106.41      1.95 o 
  -8   3   7      147.65      155.61      2.11 o 
  -7   3   7     2608.78     2592.50     21.34 o 
  -6   3   7     1063.72     1045.69      8.92 o 
  -5   3   7      669.98      643.15      5.67 o 
  -4   3   7      546.12      534.48      4.78 o 
  -3   3   7      415.44      373.04      3.50 o 
  -2   3   7      366.10      362.15      3.39 o 
  -1   3   7      583.22      562.61      4.55 o 
   0   3   7      984.49      937.07      8.92 o 
   1   3   7       21.87       31.46      0.66 o 
   2   3   7      527.19      489.41      4.10 o 
   3   3   7      168.46      174.66      1.77 o 
   4   3   7      108.27      117.50      1.37 o 
   5   3   7        0.28        0.16      0.29 o 
   6   3   7      312.68      302.19      4.34 o 
   7   3   7      397.32      389.15      5.39 o 
   8   3   7        0.27        0.27      0.46 o 
 -11   4   7       54.60       48.93      1.76 o 
 -10   4   7        7.27        4.10      0.97 o 
  -9   4   7      412.59      408.12      6.66 o 
  -8   4   7       36.17       35.94      1.08 o 
  -7   4   7      322.76      327.47      3.61 o 
  -6   4   7      384.62      378.34      3.61 o 
  -5   4   7        4.38        5.25      0.33 o 
  -4   4   7      135.38      125.18      1.52 o 
  -3   4   7       90.31       73.91      1.03 o 
  -2   4   7       81.55       75.58      1.05 o 
  -1   4   7      419.74      411.43      3.84 o 
   0   4   7       31.62       29.47      0.60 o 
   1   4   7     1100.36     1093.86     10.44 o 
   2   4   7        0.25        2.19      0.40 o 
   3   4   7       92.70       93.96      1.31 o 
   4   4   7     1689.94     1676.23     21.58 o 
   5   4   7       83.23       88.40      1.54 o 
   6   4   7        2.91        2.21      0.49 o 
   7   4   7      412.68      381.70      5.66 o 
   8   4   7       17.15       17.43      0.99 o 
 -11   5   7       26.86       24.03      1.42 o 
 -10   5   7        4.23        8.36      1.13 o 
  -9   5   7        5.67        4.71      0.58 o 
  -8   5   7      108.49       96.92      1.92 o 
  -7   5   7      261.07      261.16      3.09 o 
  -6   5   7       56.51       48.34      1.04 o 
  -5   5   7       12.74       11.83      0.52 o 
  -4   5   7        3.02        3.04      0.35 o 
  -3   5   7      493.60      489.83      4.55 o 
  -2   5   7      113.43      109.77      1.39 o 
  -1   5   7        0.97        2.15      0.32 o 
   0   5   7      123.73      108.26      1.39 o 
   1   5   7      344.54      332.52      3.70 o 
   2   5   7      132.44      127.32      1.64 o 
   3   5   7      111.07      116.19      1.56 o 
   4   5   7       43.85       42.64      1.06 o 
   5   5   7       25.35       24.92      1.12 o 
   6   5   7       73.66       79.38      1.85 o 
   7   5   7       54.12       55.42      1.58 o 
 -10   6   7        2.78        3.56      0.80 o 
  -9   6   7      357.39      360.02      5.01 o 
  -8   6   7       47.96       54.09      1.82 o 
  -7   6   7      151.06      148.58      2.10 o 
  -6   6   7     1068.93     1059.96     10.33 o 
  -5   6   7      582.95      566.87      5.91 o 
  -4   6   7       75.46       70.60      1.58 o 
  -3   6   7      927.10      909.96      8.90 o 
  -2   6   7      231.89      225.65      2.73 o 
  -1   6   7       31.98       30.39      0.82 o 
   0   6   7      187.27      177.71      2.33 o 
   1   6   7       74.82       69.87      1.30 o 
   2   6   7      457.57      432.12      4.69 o 
   3   6   7     1127.55     1103.85     10.76 o 
   4   6   7      300.13      306.08      4.29 o 
   5   6   7       67.13       73.64      1.48 o 
   6   6   7      264.65      262.51      4.09 o 
  -9   7   7        0.22       -0.27      0.46 o 
  -8   7   7       10.43        9.09      0.74 o 
  -7   7   7       77.33       84.88      1.92 o 
  -6   7   7      297.51      303.65      4.14 o 
  -5   7   7        7.99        7.57      0.53 o 
  -4   7   7      176.12      189.13      2.94 o 
  -3   7   7        0.87        2.86      1.26 o 
  -2   7   7       91.03       96.34      1.91 o 
  -1   7   7     1102.31     1059.64     11.94 o 
   0   7   7        5.95        5.95      0.52 o 
   1   7   7       22.50       23.25      0.80 o 
   2   7   7       91.16       82.86      1.76 o 
   3   7   7      146.03      152.35      3.35 o 
   4   7   7       72.75       82.95      2.57 o 
   5   7   7        2.97        2.37      0.58 o 
  -7   8   7      304.38      310.19     10.38 o 
  -6   8   7        4.40        6.16      0.65 o 
  -5   8   7      219.38      212.54      3.34 o 
  -4   8   7       27.45       29.18      1.11 o 
  -3   8   7       28.33       30.52      1.17 o 
  -2   8   7       41.51       43.29      1.32 o 
  -1   8   7      237.60      221.80      3.43 o 
   0   8   7      591.02      600.46      7.45 o 
   1   8   7       17.04       13.24      0.96 o 
   2   8   7      136.13      147.89      2.27 o 
   3   8   7      280.13      306.22      4.45 o 
  -4   9   7       23.31       28.64      1.18 o 
  -3   9   7       41.19       37.63      1.33 o 
  -2   9   7      549.61      554.24      7.05 o 
  -1   9   7       16.31       13.45      1.04 o 
   0   9   7      168.21      159.66      2.84 o 
   1   9   7      175.37      183.96      3.16 o 
 -12   0   8        8.22        4.19      0.97 o 
 -11   0   8       26.86       37.99      2.09 o 
 -10   0   8       85.82      100.77      3.38 o 
  -9   0   8      970.12      939.76     18.83 o 
  -8   0   8        5.34        2.24      0.64 o 
  -7   0   8       32.04       37.53      1.19 o 
  -6   0   8     1781.10     1836.59     19.69 o 
  -5   0   8       71.61       96.63      1.51 o 
  -4   0   8      226.59      268.42      3.62 o 
  -3   0   8     7198.39     6968.95     86.75 o 
  -2   0   8      179.51      189.69      2.51 o 
  -1   0   8      127.36      150.19      4.02 o 
   0   0   8    14874.69    14058.75    160.06 o 
   1   0   8      346.47      389.85      5.39 o 
   2   0   8       10.00        6.98      1.30 o 
   3   0   8      756.73      681.22      7.85 o 
   4   0   8        4.11        8.68      0.57 o 
   5   0   8        6.60        3.96      0.57 o 
   6   0   8      420.53      425.73      6.89 o 
   7   0   8      256.62      236.27      4.49 o 
   8   0   8      361.21      366.50      6.37 o 
 -12   1   8       68.64       71.20      2.10 o 
 -11   1   8      154.11      144.86      3.62 o 
 -10   1   8      202.50      210.95      3.93 o 
  -9   1   8      408.05      398.71      6.32 o 
  -8   1   8      631.17      624.80      5.59 o 
  -7   1   8      581.51      528.63      5.34 o 
  -6   1   8      121.00      129.23      1.71 o 
  -5   1   8     1720.65     1733.85     16.00 o 
  -4   1   8      123.23      148.65      1.83 o 
  -3   1   8       35.67       43.37      1.10 o 
  -2   1   8      373.93      393.39      3.55 o 
  -1   1   8      397.27      363.46      3.45 o 
   0   1   8       16.50       15.45      0.97 o 
   1   1   8       21.91       32.21      0.59 o 
   2   1   8      687.58      695.10      5.64 o 
   3   1   8      103.29       97.30      1.17 o 
   4   1   8       67.87       75.68      1.03 o 
   5   1   8      230.17      225.00      2.92 o 
   6   1   8      496.25      510.08      5.69 o 
   7   1   8        7.45        6.56      0.58 o 
   8   1   8       47.69       54.29      1.61 o 
 -12   2   8       39.83       47.33      2.58 o 
 -11   2   8       34.10       34.97      1.61 o 
 -10   2   8      371.39      381.18      5.05 o 
  -9   2   8      639.40      665.13      7.99 o 
  -8   2   8        6.34        5.49      0.40 o 
  -7   2   8      880.56      875.14      8.01 o 
  -6   2   8      274.69      294.29      2.92 o 
  -5   2   8      166.03      180.81      1.96 o 
  -4   2   8      103.30      129.61      1.49 o 
  -3   2   8       31.97       34.18      1.08 o 
  -2   2   8     1621.51     1654.54     13.77 o 
  -1   2   8      563.07      574.24      4.66 o 
   0   2   8      142.14      123.97      1.39 o 
   1   2   8      373.11      342.45      7.88 o 
   2   2   8       26.69       24.85      0.56 o 
   3   2   8      183.99      193.61      1.95 o 
   4   2   8       57.64       50.80      0.95 o 
   5   2   8       91.31       96.99      1.67 o 
   6   2   8      325.32      345.09      4.83 o 
   7   2   8       19.50       20.31      0.99 o 
   8   2   8       29.79       29.28      1.24 o 
 -12   3   8       74.14       84.19      3.54 o 
 -11   3   8       90.04      100.22      2.56 o 
 -10   3   8       66.63       63.92      1.88 o 
  -9   3   8      296.77      290.78      3.39 o 
  -8   3   8       20.76       11.02      0.78 o 
  -7   3   8      638.68      642.52      5.77 o 
  -6   3   8      127.76      129.55      1.58 o 
  -5   3   8      586.85      636.02      5.65 o 
  -4   3   8      471.81      500.73      5.09 o 
  -3   3   8      560.56      545.62      4.92 o 
  -2   3   8       27.65       24.11      0.59 o 
  -1   3   8       78.24       76.88      1.09 o 
   0   3   8        7.70       10.21      0.37 o 
   1   3   8       20.98       17.58      0.53 o 
   2   3   8      493.36      478.70      4.06 o 
   3   3   8      324.76      361.10      3.23 o 
   4   3   8        0.85        0.88      0.42 o 
   5   3   8      174.36      193.92      3.17 o 
   6   3   8        2.56        3.82      0.60 o 
   7   3   8       32.66       36.52      1.29 o 
 -11   4   8       51.57       51.32      1.81 o 
 -10   4   8       11.08        9.98      0.91 o 
  -9   4   8      108.62      106.83      2.00 o 
  -8   4   8      160.40      166.64      2.63 o 
  -7   4   8       83.98       86.69      1.25 o 
  -6   4   8     1175.16     1141.59      9.79 o 
  -5   4   8      908.17      877.69      8.54 o 
  -4   4   8     1275.22     1302.38     11.03 o 
  -3   4   8       31.50       38.96      0.76 o 
  -2   4   8     1172.45     1120.28      9.59 o 
  -1   4   8      110.50      108.94      1.41 o 
   0   4   8       69.43       73.33      1.25 o 
   1   4   8      120.53      122.46      1.55 o 
   2   4   8       48.32       57.25      0.99 o 
   3   4   8      347.05      329.57      3.34 o 
   4   4   8      503.86      498.41      6.13 o 
   5   4   8       17.07       18.13      0.90 o 
   6   4   8       21.47       22.78      1.05 o 
   7   4   8      101.21       85.76      2.01 o 
 -11   5   8        7.57        4.43      0.80 o 
 -10   5   8      326.37      358.86      6.20 o 
  -9   5   8      371.95      389.44      5.19 o 
  -8   5   8      168.60      163.16      2.69 o 
  -7   5   8      283.64      292.37      3.41 o 
  -6   5   8      700.09      720.23      7.23 o 
  -5   5   8       27.21       30.10      0.75 o 
  -4   5   8      391.89      391.16      3.81 o 
  -3   5   8       51.78       60.24      1.00 o 
  -2   5   8      347.57      344.87      3.39 o 
  -1   5   8      117.22      121.42      1.55 o 
   0   5   8       11.87       12.47      0.56 o 
   1   5   8      580.04      585.92      6.04 o 
   2   5   8      174.82      168.74      2.28 o 
   3   5   8     1052.27     1023.85     10.02 o 
   4   5   8     1305.45     1259.55     12.37 o 
   5   5   8       20.24       19.34      0.82 o 
   6   5   8       19.27       20.20      1.05 o 
 -10   6   8        2.75        3.36      0.80 o 
  -9   6   8        0.09        0.08      0.72 o 
  -8   6   8        3.96        4.82      1.14 o 
  -7   6   8       26.82       25.10      0.84 o 
  -6   6   8      124.12      123.20      1.91 o 
  -5   6   8      166.02      152.06      2.13 o 
  -4   6   8      774.97      755.76      7.56 o 
  -3   6   8      406.27      402.41      3.94 o 
  -2   6   8      194.28      195.00      2.53 o 
  -1   6   8      228.91      236.58      2.91 o 
   0   6   8      109.89      103.49      1.69 o 
   1   6   8      124.18      116.32      1.83 o 
   2   6   8      281.76      287.59      3.45 o 
   3   6   8        4.46        4.40      0.52 o 
   4   6   8       17.00       17.41      0.92 o 
   5   6   8       40.83       37.55      1.25 o 
  -8   7   8      159.01      156.83      4.28 o 
  -7   7   8       50.54       49.50      1.32 o 
  -6   7   8       14.34       11.55      0.72 o 
  -5   7   8      124.24      122.32      1.88 o 
  -4   7   8       78.40       71.24      1.63 o 
  -3   7   8      289.26      286.91      4.05 o 
  -2   7   8      288.14      293.12      4.12 o 
  -1   7   8       18.53       22.63      0.96 o 
   0   7   8       17.90       24.58      0.86 o 
   1   7   8      129.34      135.94      2.07 o 
   2   7   8      616.00      607.13      6.42 o 
   3   7   8      253.22      258.88      3.86 o 
   4   7   8      162.05      147.82      2.71 o 
  -7   8   8        0.05       -0.40      0.57 o 
  -6   8   8       85.29       76.33      1.80 o 
  -5   8   8       85.34       89.12      1.94 o 
  -4   8   8        4.89        4.32      0.73 o 
  -3   8   8      252.49      254.76      4.65 o 
  -2   8   8       34.96       32.31      1.42 o 
  -1   8   8       49.10       51.76      1.81 o 
   0   8   8       98.97       92.61      4.99 o 
   1   8   8        5.12        4.36      0.65 o 
   2   8   8       24.46       27.68      0.96 o 
  -3   9   8       19.60       23.69      1.33 o 
  -2   9   8       36.06       43.18      1.42 o 
 -12   1   9        0.01       -0.36      0.50 o 
 -11   1   9      245.03      243.61      6.04 o 
 -10   1   9      291.07      252.85      4.55 o 
  -9   1   9      302.41      302.81      5.06 o 
  -8   1   9      533.26      556.55      5.69 o 
  -7   1   9       53.86       55.93      1.06 o 
  -6   1   9     1383.10     1390.48     12.36 o 
  -5   1   9       45.80       60.83      0.92 o 
  -4   1   9      390.32      402.15      3.73 o 
  -3   1   9      363.66      337.16      3.62 o 
  -2   1   9      515.70      523.14      4.30 o 
  -1   1   9     1248.60     1186.90      9.22 o 
   0   1   9        4.25        2.41      0.43 o 
   1   1   9      160.50      155.06      1.62 o 
   2   1   9      218.68      199.47      2.00 o 
   3   1   9      369.01      404.93      3.56 o 
   4   1   9       83.87       79.17      1.25 o 
   5   1   9       26.83       27.65      0.89 o 
   6   1   9       22.43       21.65      1.02 o 
   7   1   9      493.67      527.74      6.01 o 
 -12   2   9      154.46      180.29      5.47 o 
 -11   2   9      120.99      131.47      2.95 o 
 -10   2   9        0.32        0.55      0.80 o 
  -9   2   9      814.25      757.58      8.79 o 
  -8   2   9      133.13      124.73      2.53 o 
  -7   2   9      211.64      218.07      2.59 o 
  -6   2   9      676.38      722.78      6.39 o 
  -5   2   9       66.22       56.48      0.92 o 
  -4   2   9       42.26       42.51      0.78 o 
  -3   2   9      997.87     1052.97      9.02 o 
  -2   2   9      851.00      806.11      7.03 o 
  -1   2   9      350.04      333.62      3.62 o 
   0   2   9      110.99      116.16      1.32 o 
   1   2   9        1.22        0.67      0.18 o 
   2   2   9      516.82      516.65      4.40 o 
   3   2   9       72.07       70.07      1.01 o 
   4   2   9      589.45      594.49      5.59 o 
   5   2   9      826.02      837.47      8.71 o 
   6   2   9       10.39       12.32      0.86 o 
   7   2   9       24.13       21.75      1.08 o 
 -11   3   9       64.40       60.36      2.90 o 
 -10   3   9        1.31        1.77      0.57 o 
  -9   3   9      879.98      884.68     13.03 o 
  -8   3   9      155.44      158.59      1.90 o 
  -7   3   9      242.88      220.23      3.72 o 
  -6   3   9        0.82        0.71      0.28 o 
  -5   3   9      229.17      207.91      2.24 o 
  -4   3   9        9.89       12.60      0.54 o 
  -3   3   9       29.61       25.46      0.66 o 
  -2   3   9     1432.32     1354.26     11.48 o 
  -1   3   9        3.62        3.67      0.63 o 
   0   3   9      527.45      512.09      4.74 o 
   1   3   9      718.32      696.40      6.27 o 
   2   3   9      418.85      423.76      3.72 o 
   3   3   9      779.43      774.67      7.50 o 
   4   3   9       84.99       91.97      1.57 o 
   5   3   9        0.14        0.88      0.43 o 
   6   3   9       77.99       76.47      1.83 o 
   7   3   9        4.73        6.49      0.74 o 
 -11   4   9        1.21        1.29      0.57 o 
 -10   4   9      254.83      264.76      4.91 o 
  -9   4   9       19.31       21.62      0.96 o 
  -8   4   9       21.24       19.52      0.70 o 
  -7   4   9      671.80      664.90      6.22 o 
  -6   4   9       81.46       88.08      1.28 o 
  -5   4   9        1.38        0.84      0.29 o 
  -4   4   9     1232.02     1175.19     10.10 o 
  -3   4   9        5.49        9.00      0.44 o 
  -2   4   9       30.75       33.01      1.05 o 
  -1   4   9       82.11       84.47      1.75 o 
   0   4   9      255.82      266.37      3.39 o 
   1   4   9        4.09        4.84      0.38 o 
   2   4   9       36.28       33.88      0.87 o 
   3   4   9     1407.56     1404.48     13.43 o 
   4   4   9       85.67       93.75      1.63 o 
   5   4   9        1.59        1.45      0.76 o 
   6   4   9      651.29      655.23      8.39 o 
 -10   5   9        2.05        1.77      0.68 o 
  -9   5   9        0.00        0.27      0.46 o 
  -8   5   9      273.70      289.55      4.12 o 
  -7   5   9        7.80        8.62      0.55 o 
  -6   5   9        4.80        7.85      0.54 o 
  -5   5   9       22.21       21.01      0.66 o 
  -4   5   9       45.93       36.31      0.83 o 
  -3   5   9      407.73      406.99      3.96 o 
  -2   5   9       11.09       15.30      0.57 o 
  -1   5   9       33.32       28.14      0.71 o 
   0   5   9       64.46       71.11      1.33 o 
   1   5   9       16.56       15.43      0.65 o 
   2   5   9       59.93       64.23      1.28 o 
   3   5   9       41.93       45.34      1.27 o 
   4   5   9        0.43       -0.17      0.43 o 
   5   5   9       21.49       18.84      1.25 o 
  -9   6   9       41.92       39.31      1.27 o 
  -8   6   9       24.91       31.56      1.29 o 
  -7   6   9      106.64       96.94      1.65 o 
  -6   6   9      612.28      573.87      6.74 o 
  -5   6   9       26.42       28.30      0.88 o 
  -4   6   9      626.37      616.65      6.39 o 
  -3   6   9      141.26      138.61      1.81 o 
  -2   6   9       14.91       10.35      0.62 o 
  -1   6   9      534.84      552.63      5.85 o 
   0   6   9      704.69      691.53      7.83 o 
   1   6   9        3.58        3.55      0.63 o 
   2   6   9      255.74      274.38      3.39 o 
   3   6   9      708.06      702.63      8.56 o 
   4   6   9      230.72      227.68      3.66 o 
   5   6   9       48.72       57.41      2.05 o 
  -8   7   9       12.80       12.56      0.89 o 
  -7   7   9      100.62       98.47      2.21 o 
  -6   7   9       19.11       23.89      0.88 o 
  -5   7   9      180.80      181.90      2.94 o 
  -4   7   9        0.09        1.23      0.46 o 
  -3   7   9       22.10       25.27      1.01 o 
  -2   7   9      238.92      229.79      3.46 o 
  -1   7   9       72.34       74.33      1.45 o 
   0   7   9        0.01        0.35      0.36 o 
   1   7   9      182.80      183.17      2.57 o 
   2   7   9       95.45       97.49      1.75 o 
   3   7   9      116.75       95.61      2.07 o 
  -6   8   9      587.35      579.02      8.91 o 
  -5   8   9      311.01      300.79      4.32 o 
  -4   8   9        2.58        1.53      0.54 o 
  -3   8   9      524.66      528.93      9.74 o 
  -2   8   9       78.33       72.34      1.76 o 
  -1   8   9       18.00       16.37      0.92 o 
   0   8   9        5.01        7.83      0.71 o 
   1   8   9       18.59       17.76      1.19 o 
 -12   0  10      197.18      230.83      6.28 o 
 -11   0  10      798.62      799.39     16.74 o 
 -10   0  10      495.07      449.11     10.14 o 
  -9   0  10      400.84      414.39      6.36 o 
  -8   0  10      874.04      819.78     12.80 o 
  -7   0  10      242.03      227.77      3.87 o 
  -6   0  10      169.53      189.49      3.36 o 
  -5   0  10       39.29       39.95      1.25 o 
  -4   0  10      814.02      797.46     11.03 o 
  -3   0  10      250.96      254.18      4.09 o 
  -2   0  10       23.20       28.87      1.04 o 
  -1   0  10     6329.72     6131.21     79.29 o 
   0   0  10       26.12       43.35      1.23 o 
   1   0  10      190.23      184.86      3.70 o 
   2   0  10     1799.14     1756.29     19.18 o 
   3   0  10        0.31        0.66      0.33 o 
   4   0  10        5.54       13.19      2.66 o 
   5   0  10      986.44     1015.33     22.94 o 
   6   0  10        2.99        4.11      0.97 o 
   7   0  10       12.21       10.62      1.61 o 
 -12   1  10        0.25        0.16      0.57 o 
 -11   1  10        2.00        2.67      0.68 o 
 -10   1  10        5.44        8.73      0.85 o 
  -9   1  10       92.40       95.38      1.83 o 
  -8   1  10       50.74       50.02      1.08 o 
  -7   1  10     1344.48     1278.99     12.14 o 
  -6   1  10     1926.19     1836.92     17.09 o 
  -5   1  10       99.64      101.81      1.53 o 
  -4   1  10      875.33      830.72      7.25 o 
  -3   1  10      840.32      826.54      9.23 o 
  -2   1  10       13.16       12.30      0.76 o 
  -1   1  10        9.17        6.50      0.41 o 
   0   1  10        0.65        0.41      0.25 o 
   1   1  10      131.56      136.28      1.56 o 
   2   1  10       31.13       44.02      0.83 o 
   3   1  10      107.06      121.48      1.48 o 
   4   1  10        0.61        0.26      0.34 o 
   5   1  10        4.92        4.11      0.56 o 
   6   1  10       43.77       47.52      2.54 o 
 -12   2  10       11.43        8.37      1.29 o 
 -11   2  10       15.30        8.21      0.85 o 
 -10   2  10      294.89      325.19      5.52 o 
  -9   2  10       20.38       26.13      0.96 o 
  -8   2  10      377.70      377.29      4.68 o 
  -7   2  10        1.88        0.64      0.42 o 
  -6   2  10      240.93      250.19      2.62 o 
  -5   2  10     1237.19     1145.20      9.81 o 
  -4   2  10      582.24      566.80      5.17 o 
  -3   2  10      353.61      342.48      3.35 o 
  -2   2  10      639.26      635.83      5.74 o 
  -1   2  10      379.46      382.90      3.72 o 
   0   2  10     1583.01     1598.34     13.50 o 
   1   2  10      352.68      366.44      4.23 o 
   2   2  10      160.22      166.83      1.81 o 
   3   2  10      319.45      304.89      2.92 o 
   4   2  10      505.06      519.50      5.05 o 
   5   2  10      123.00      113.90      2.23 o 
   6   2  10      322.57      311.39      4.62 o 
 -11   3  10        0.12       -0.32      0.80 o 
 -10   3  10       25.48       24.47      1.93 o 
  -9   3  10        8.38       13.86      0.80 o 
  -8   3  10       29.61       26.29      0.72 o 
  -7   3  10      116.23      104.85      1.45 o 
  -6   3  10      504.32      518.07      4.83 o 
  -5   3  10       16.94       13.17      0.58 o 
  -4   3  10       62.56       64.88      1.08 o 
  -3   3  10        0.43        0.77      0.48 o 
  -2   3  10      382.85      395.35      3.84 o 
  -1   3  10       60.98       70.22      1.24 o 
   0   3  10        4.39        5.49      0.38 o 
   1   3  10      113.01      113.25      1.55 o 
   2   3  10       10.76       12.42      0.54 o 
   3   3  10        3.93        3.95      0.84 o 
   4   3  10      274.25      277.13      3.43 o 
   5   3  10        0.11        0.51      0.61 o 
   6   3  10       73.74       81.90      1.98 o 
 -11   4  10        5.44        5.79      1.13 o 
 -10   4  10      129.05      132.71      3.54 o 
  -9   4  10        1.04        2.16      0.46 o 
  -8   4  10        1.36        2.85      0.61 o 
  -7   4  10      653.79      647.72      5.94 o 
  -6   4  10      110.92      104.69      2.28 o 
  -5   4  10      306.41      288.32      3.02 o 
  -4   4  10        2.11        3.26      0.34 o 
  -3   4  10      613.10      582.67      5.39 o 
  -2   4  10       51.07       50.79      0.96 o 
  -1   4  10      250.22      223.82      2.47 o 
   0   4  10      752.66      714.94      7.80 o 
   1   4  10       77.99       83.71      1.48 o 
   2   4  10        2.48        1.73      0.40 o 
   3   4  10        0.69        1.29      0.45 o 
   4   4  10       85.17       99.75      2.42 o 
   5   4  10       20.06       20.18      1.53 o 
 -10   5  10      108.22      110.97      2.79 o 
  -9   5  10        2.59        1.18      0.46 o 
  -8   5  10      244.90      252.87      3.17 o 
  -7   5  10      102.40      102.41      1.71 o 
  -6   5  10       80.29       87.08      1.37 o 
  -5   5  10     1241.00     1253.88     10.85 o 
  -4   5  10      118.13      124.75      1.85 o 
  -3   5  10      453.05      410.63      4.04 o 
  -2   5  10      107.11      101.43      1.47 o 
  -1   5  10       68.75       73.66      1.19 o 
   0   5  10        5.94        3.72      0.44 o 
   1   5  10      394.38      359.62      4.41 o 
   2   5  10       99.21       95.26      1.68 o 
   3   5  10      127.98      147.47      2.58 o 
   4   5  10      153.80      157.69      2.74 o 
   5   5  10      196.16      210.10      4.75 o 
  -9   6  10       19.47       19.42      1.02 o 
  -8   6  10       71.30       71.49      1.73 o 
  -7   6  10      152.39      160.13      2.31 o 
  -6   6  10      190.64      199.26      2.69 o 
  -5   6  10       55.14       54.91      1.22 o 
  -4   6  10      281.04      286.17      3.53 o 
  -3   6  10       42.37       43.17      1.08 o 
  -2   6  10      132.16      131.93      2.01 o 
  -1   6  10      160.51      172.12      2.45 o 
   0   6  10      160.35      148.47      2.21 o 
   1   6  10      575.71      571.69      6.14 o 
   2   6  10        1.27        0.36      0.40 o 
   3   6  10      119.07      127.39      2.43 o 
  -7   7  10       20.06       22.14      0.87 o 
  -6   7  10      102.84      109.39      1.85 o 
  -5   7  10        0.32       -0.05      0.49 o 
  -4   7  10       48.90       54.19      1.48 o 
  -3   7  10      209.86      214.00      3.34 o 
  -2   7  10        5.73        5.04      0.61 o 
  -1   7  10       35.13       30.19      0.96 o 
   0   7  10      177.74      184.74      2.79 o 
   1   7  10       88.99       91.56      1.72 o 
   2   7  10        0.01        0.36      0.40 o 
  -4   8  10       29.69       29.71      1.20 o 
  -3   8  10        7.16        4.35      0.68 o 
  -2   8  10        0.40        0.86      0.56 o 
  -1   8  10       26.60       25.10      1.11 o 
 -11   1  11        3.64        3.66      0.73 o 
 -10   1  11        0.12        1.69      0.57 o 
  -9   1  11      197.05      222.03      2.81 o 
  -8   1  11       24.56       21.08      0.72 o 
  -7   1  11      272.49      242.84      3.23 o 
  -6   1  11      284.74      277.43      3.24 o 
  -5   1  11        4.01        4.97      0.40 o 
  -4   1  11       48.67       42.04      0.97 o 
  -3   1  11     1111.16     1075.95     10.41 o 
  -2   1  11     2429.02     2313.98     19.24 o 
  -1   1  11        3.43        4.68      0.38 o 
   0   1  11       93.04      102.94      1.45 o 
   1   1  11     1069.17     1046.49      9.17 o 
   2   1  11      344.86      391.84      3.75 o 
   3   1  11       51.43       41.54      0.86 o 
   4   1  11      308.03      321.69      3.96 o 
   5   1  11       15.11       18.03      0.89 o 
   6   1  11      127.15      145.36      2.41 o 
 -11   2  11       38.95       39.17      1.77 o 
 -10   2  11      173.27      168.19      3.47 o 
  -9   2  11       75.17       63.67      1.52 o 
  -8   2  11        0.30        0.87      0.65 o 
  -7   2  11      251.55      257.48      3.09 o 
  -6   2  11        6.22        7.03      0.50 o 
  -5   2  11       63.53       65.65      1.23 o 
  -4   2  11      749.07      747.03      6.72 o 
  -3   2  11      853.41      863.35      7.64 o 
  -2   2  11       44.59       36.42      1.43 o 
  -1   2  11      467.64      472.54      4.53 o 
   0   2  11      183.17      193.15      2.25 o 
   1   2  11        7.90        8.05      0.60 o 
   2   2  11      272.28      274.88      2.99 o 
   3   2  11      292.51      318.68      3.36 o 
   4   2  11      564.89      570.19      7.34 o 
   5   2  11       10.84       10.92      0.86 o 
 -11   3  11      182.12      187.21      5.63 o 
 -10   3  11      297.28      284.82      5.12 o 
  -9   3  11       85.37       74.28      1.67 o 
  -8   3  11      301.71      326.81      3.80 o 
  -7   3  11      403.31      416.04      4.58 o 
  -6   3  11      114.64      110.98      1.54 o 
  -5   3  11       25.20       27.85      0.73 o 
  -4   3  11      201.01      207.92      2.66 o 
  -3   3  11      560.87      544.52      5.12 o 
  -2   3  11        5.07        3.83      0.37 o 
  -1   3  11      322.19      316.59      3.29 o 
   0   3  11      390.60      376.11      3.79 o 
   1   3  11       17.68       13.48      0.58 o 
   2   3  11      237.57      242.60      2.71 o 
   3   3  11      284.84      310.51      4.38 o 
   4   3  11       13.71       15.42      1.12 o 
   5   3  11       57.67       62.88      2.16 o 
 -10   4  11       19.15       20.77      1.77 o 
  -9   4  11       70.32       69.88      3.54 o 
  -8   4  11      296.56      285.58      3.09 o 
  -7   4  11       10.62        8.42      0.52 o 
  -6   4  11      209.52      221.95      2.53 o 
  -5   4  11      759.93      752.21      6.85 o 
  -4   4  11       82.88       74.10      1.22 o 
  -3   4  11       60.94       60.52      1.08 o 
  -2   4  11      997.38     1002.24      8.83 o 
  -1   4  11        4.47        3.93      0.60 o 
   0   4  11       56.25       58.52      1.10 o 
   1   4  11      352.32      352.24      4.53 o 
   2   4  11      110.26      122.94      1.92 o 
   3   4  11       44.28       44.04      1.32 o 
   4   4  11       16.33       16.59      1.14 o 
  -9   5  11        6.98        6.43      0.65 o 
  -8   5  11        7.07        6.67      0.54 o 
  -7   5  11       47.89       49.84      1.19 o 
  -6   5  11        1.14        2.67      0.38 o 
  -5   5  11       21.64       18.49      0.69 o 
  -4   5  11       33.72       28.19      0.86 o 
  -3   5  11      199.29      206.02      2.42 o 
  -2   5  11       79.28       69.01      1.21 o 
  -1   5  11        5.24        3.81      0.46 o 
   0   5  11       24.52       20.97      0.82 o 
   1   5  11       98.65       92.19      1.67 o 
   2   5  11       43.97       44.23      1.12 o 
   3   5  11        0.78        0.50      0.45 o 
  -8   6  11      324.33      342.31      4.83 o 
  -7   6  11      206.81      205.81      2.81 o 
  -6   6  11       13.64       10.41      0.68 o 
  -5   6  11      528.36      521.50      5.67 o 
  -4   6  11       71.67       81.89      1.36 o 
  -3   6  11      123.81      113.43      1.89 o 
  -2   6  11      545.39      519.13      5.67 o 
  -1   6  11       56.82       51.89      1.23 o 
   0   6  11       12.21       10.77      0.68 o 
   1   6  11       81.26       93.63      1.72 o 
   2   6  11      129.84      123.63      2.04 o 
  -6   7  11       39.52       38.09      1.32 o 
  -5   7  11      189.15      205.57      3.31 o 
  -4   7  11       29.81       34.84      1.27 o 
  -3   7  11       39.39       35.83      1.27 o 
  -2   7  11       26.26       25.99      1.12 o 
  -1   7  11       47.58       48.11      1.24 o 
   0   7  11      258.71      264.89      3.45 o 
 -11   0  12        0.02        2.09      0.97 o 
 -10   0  12      763.40      816.45     17.06 o 
  -9   0  12      347.54      312.68      5.23 o 
  -8   0  12       18.81       11.76      0.91 o 
  -7   0  12        4.56        6.97      0.73 o 
  -6   0  12       40.12       37.21      2.01 o 
  -5   0  12     2057.39     1948.31     25.76 o 
  -4   0  12        0.13       -0.08      0.46 o 
  -3   0  12      294.31      295.57      4.99 o 
  -2   0  12      999.47      987.94     13.75 o 
  -1   0  12      241.96      237.52      4.26 o 
   0   0  12        2.46        1.57      0.50 o 
   1   0  12     1258.66     1258.97     17.16 o 
   2   0  12        0.13        0.63      0.43 o 
   3   0  12      242.58      248.46      3.64 o 
   4   0  12     1442.29     1428.95     20.26 o 
   5   0  12      354.37      363.54      7.32 o 
 -11   1  12        0.11        0.57      0.62 o 
 -10   1  12       20.93       19.26      1.14 o 
  -9   1  12        8.06        5.49      0.50 o 
  -8   1  12        0.03       -0.32      0.32 o 
  -7   1  12      328.37      280.34      3.38 o 
  -6   1  12      187.47      177.11      2.42 o 
  -5   1  12      280.65      266.66      3.69 o 
  -4   1  12      504.15      483.92      6.65 o 
  -3   1  12       41.65       43.76      1.06 o 
  -2   1  12     1063.19     1010.76      9.96 o 
  -1   1  12      423.44      410.10      4.58 o 
   0   1  12       17.38       18.84      0.67 o 
   1   1  12       33.48       28.79      0.79 o 
   2   1  12       29.70       30.46      0.84 o 
   3   1  12        0.95        2.02      0.42 o 
   4   1  12       72.73       66.27      1.70 o 
   5   1  12       88.60       95.84      1.85 o 
 -11   2  12      409.40      422.24      7.05 o 
 -10   2  12        0.23        1.03      1.29 o 
  -9   2  12       10.14        6.84      0.52 o 
  -8   2  12      164.75      173.88      2.41 o 
  -7   2  12       56.23       43.07      1.06 o 
  -6   2  12      450.03      402.47      4.48 o 
  -5   2  12       79.85       79.64      1.43 o 
  -4   2  12       10.39       13.69      0.66 o 
  -3   2  12        1.60        3.18      0.49 o 
  -2   2  12      314.68      299.14      3.18 o 
  -1   2  12      527.45      505.65      4.86 o 
   0   2  12      204.61      216.79      3.18 o 
   1   2  12       21.69       26.70      0.78 o 
   2   2  12      285.43      301.53      3.26 o 
   3   2  12      155.89      158.61      2.34 o 
   4   2  12       14.50       12.94      1.37 o 
 -10   3  12       17.63       21.58      1.25 o 
  -9   3  12       15.93       20.12      0.99 o 
  -8   3  12       20.75       22.32      0.80 o 
  -7   3  12      168.70      161.04      2.31 o 
  -6   3  12       86.85       79.87      1.67 o 
  -5   3  12      110.38      124.42      1.93 o 
  -4   3  12      201.01      204.17      2.39 o 
  -3   3  12      455.31      435.03      4.27 o 
  -2   3  12       22.80       19.85      0.74 o 
  -1   3  12       35.04       39.12      0.90 o 
   0   3  12        1.14        0.90      0.31 o 
   1   3  12      206.00      189.05      2.31 o 
   2   3  12       46.27       54.38      1.24 o 
   3   3  12       15.34       22.36      1.01 o 
   4   3  12       93.57       95.74      2.67 o 
 -10   4  12       13.76       10.11      0.96 o 
  -9   4  12       44.00       49.10      1.76 o 
  -8   4  12      179.97      180.29      2.49 o 
  -7   4  12      345.36      343.53      4.61 o 
  -6   4  12        2.67        1.99      0.37 o 
  -5   4  12      609.29      615.82      5.81 o 
  -4   4  12       54.10       53.23      1.06 o 
  -3   4  12        0.06        0.78      0.38 o 
  -2   4  12      559.14      538.41      5.13 o 
  -1   4  12       32.99       36.17      0.89 o 
   0   4  12        0.85        1.53      0.40 o 
   1   4  12       25.14       26.64      0.88 o 
   2   4  12       34.60       29.60      0.94 o 
   3   4  12       41.07       45.15      1.42 o 
  -9   5  12       27.16       30.67      1.48 o 
  -8   5  12       15.98       16.72      1.30 o 
  -7   5  12       23.81       24.24      0.89 o 
  -6   5  12      734.57      736.21      6.85 o 
  -5   5  12       55.71       56.69      1.15 o 
  -4   5  12        2.67        1.31      0.35 o 
  -3   5  12      450.35      468.00      4.65 o 
  -2   5  12        2.94        0.93      0.36 o 
  -1   5  12       37.57       38.16      1.04 o 
   0   5  12      609.18      604.43      6.48 o 
   1   5  12        9.83        7.44      0.60 o 
   2   5  12       17.62       16.52      0.97 o 
  -7   6  12       52.85       62.34      1.41 o 
  -6   6  12      442.68      413.86      4.76 o 
  -5   6  12        8.07        6.71      0.60 o 
  -4   6  12        8.59        8.37      0.64 o 
  -3   6  12        1.78        1.03      0.46 o 
  -2   6  12        4.57        6.77      0.60 o 
  -1   6  12       14.89       12.14      0.70 o 
   0   6  12       58.05       54.20      1.68 o 
   1   6  12       11.87       12.60      0.76 o 
  -4   7  12      416.90      401.11      5.48 o 
  -3   7  12        8.58        8.79      0.80 o 
 -10   1  13      114.35      118.12      4.91 o 
  -9   1  13        0.62       -0.25      0.35 o 
  -8   1  13        0.17        1.33      0.40 o 
  -7   1  13      700.89      686.36      7.10 o 
  -6   1  13      229.14      224.40      2.92 o 
  -5   1  13      136.42      140.28      2.07 o 
  -4   1  13     1346.38     1297.25     12.54 o 
  -3   1  13      413.72      392.54      4.50 o 
  -2   1  13        2.76        3.01      0.89 o 
  -1   1  13      294.18      289.80      3.57 o 
   0   1  13      546.77      530.71      5.76 o 
   1   1  13       45.83       55.23      1.28 o 
   2   1  13      241.97      256.88      3.29 o 
   3   1  13      227.92      240.44      3.81 o 
 -10   2  13       47.26       53.03      1.49 o 
  -9   2  13        8.71        8.04      0.60 o 
  -8   2  13       79.96       78.50      1.51 o 
  -7   2  13       29.62       31.50      0.94 o 
  -6   2  13       27.32       29.75      1.57 o 
  -5   2  13      395.30      412.37      4.66 o 
  -4   2  13      426.30      399.94      4.56 o 
  -3   2  13      123.76      121.25      1.95 o 
  -2   2  13      311.80      319.40      3.85 o 
  -1   2  13      127.26      134.11      2.08 o 
   0   2  13        4.43        4.48      0.44 o 
   1   2  13      512.33      527.14      5.16 o 
   2   2  13       12.93       11.39      0.63 o 
   3   2  13        0.17       -0.16      0.40 o 
 -10   3  13       32.21       36.02      1.24 o 
  -9   3  13       73.10       87.61      1.63 o 
  -8   3  13      148.16      144.72      2.19 o 
  -7   3  13        7.18        7.04      0.56 o 
  -6   3  13      322.88      319.11      3.84 o 
  -5   3  13      447.98      446.00      5.67 o 
  -4   3  13        5.80        3.52      0.58 o 
  -3   3  13      293.24      301.46      3.74 o 
  -2   3  13       17.67       14.24      0.62 o 
  -1   3  13      234.99      236.25      2.77 o 
   0   3  13       39.92       41.17      0.99 o 
   1   3  13       34.88       31.61      0.88 o 
   2   3  13      719.65      757.57      7.87 o 
   3   3  13        2.80        1.41      0.52 o 
  -9   4  13       79.43       82.43      2.33 o 
  -8   4  13       50.09       62.72      1.57 o 
  -7   4  13       13.44       14.24      0.78 o 
  -6   4  13      227.65      221.67      2.97 o 
  -5   4  13       10.91       12.58      0.72 o 
  -4   4  13       31.48       34.20      0.90 o 
  -3   4  13      251.78      262.43      3.03 o 
  -2   4  13       13.50       16.31      0.69 o 
  -1   4  13       74.37       74.09      1.35 o 
   0   4  13      191.22      189.16      2.67 o 
   1   4  13       46.10       38.86      1.12 o 
   2   4  13      438.00      437.81      5.90 o 
  -8   5  13      113.01      119.38      2.32 o 
  -7   5  13       56.60       57.50      1.57 o 
  -6   5  13       42.94       44.44      1.05 o 
  -5   5  13        0.76        1.25      0.40 o 
  -4   5  13       79.73       79.47      1.41 o 
  -3   5  13       22.14       23.12      0.78 o 
  -2   5  13        5.03        2.19      0.46 o 
  -1   5  13       71.25       70.62      1.48 o 
   0   5  13       12.61       14.23      1.00 o 
   1   5  13        7.01        6.34      0.60 o 
  -5   6  13      176.96      181.86      2.63 o 
  -4   6  13       40.56       38.49      1.16 o 
  -3   6  13      184.89      195.10      2.82 o 
  -2   6  13      171.85      190.23      2.75 o 
 -10   0  14      107.57      102.22      3.86 o 
  -9   0  14        4.95        4.27      0.80 o 
  -8   0  14      421.15      458.98     14.73 o 
  -7   0  14      176.30      170.01      4.10 o 
  -6   0  14       28.77       23.77      1.25 o 
  -5   0  14        3.76        4.06      0.80 o 
  -4   0  14        3.58        4.57      0.73 o 
  -3   0  14      118.80      122.68      2.84 o 
  -2   0  14      500.52      497.57      7.83 o 
  -1   0  14       43.70       50.68      1.76 o 
   0   0  14      892.12      915.18     13.18 o 
   1   0  14      231.00      258.81      4.76 o 
   2   0  14       15.37       15.52      2.17 o 
  -9   1  14        2.88        1.08      0.42 o 
  -8   1  14        7.56        8.55      1.05 o 
  -7   1  14      121.07      129.10      2.07 o 
  -6   1  14       12.78       12.00      0.68 o 
  -5   1  14        0.58        1.45      0.46 o 
  -4   1  14      248.98      245.37      4.01 o 
  -3   1  14       73.26       64.30      1.42 o 
  -2   1  14      593.85      607.11      6.53 o 
  -1   1  14      283.96      285.27      3.61 o 
   0   1  14      201.36      188.75      2.69 o 
   1   1  14       27.15       33.93      1.08 o 
   2   1  14        1.12        1.31      0.44 o 
  -9   2  14      143.14      156.20      2.39 o 
  -8   2  14       79.41       64.21      1.39 o 
  -7   2  14        3.61        3.86      0.48 o 
  -6   2  14       99.28       97.61      2.01 o 
  -5   2  14       57.32       56.38      1.33 o 
  -4   2  14       40.26       40.30      1.10 o 
  -3   2  14       59.60       60.01      1.38 o 
  -2   2  14       21.53       22.92      0.92 o 
  -1   2  14       79.76       72.00      1.52 o 
   0   2  14       87.65       90.33      1.72 o 
   1   2  14       74.04       83.11      1.66 o 
   2   2  14       56.15       58.79      1.85 o 
  -9   3  14        4.57        5.16      0.56 o 
  -8   3  14       80.35       67.97      2.46 o 
  -7   3  14       99.96       93.48      2.01 o 
  -6   3  14        0.91        2.93      0.48 o 
  -5   3  14       72.37       73.69      1.53 o 
  -4   3  14      337.67      343.08      4.14 o 
  -3   3  14       10.22       12.31      0.80 o 
  -2   3  14        0.49        1.40      0.44 o 
  -1   3  14       80.75       85.43      1.67 o 
   0   3  14      153.44      157.54      2.43 o 
   1   3  14       52.95       48.52      1.39 o 
  -8   4  14      180.18      177.05      2.63 o 
  -7   4  14       38.13       46.73      1.22 o 
  -6   4  14      212.87      216.00      3.01 o 
  -5   4  14       45.87       45.98      1.25 o 
  -4   4  14       66.35       61.27      1.39 o 
  -3   4  14      111.52       99.40      2.13 o 
  -2   4  14        2.36        2.71      0.42 o 
  -1   4  14       18.33       10.88      0.72 o 
   0   4  14      115.32      119.83      2.05 o 
  -6   5  14        0.91        2.07      0.56 o 
  -5   5  14       10.29        7.07      0.64 o 
  -4   5  14      555.47      537.01      5.95 o 
  -3   5  14       21.74       21.44      0.80 o 
  -2   5  14        1.11        0.07      0.44 o 
  -8   1  15      264.37      270.96      3.52 o 
  -7   1  15       39.17       44.22      1.21 o 
  -6   1  15        3.57        4.22      0.58 o 
  -5   1  15      216.67      203.06      2.85 o 
  -4   1  15      148.09      135.65      2.25 o 
  -3   1  15        8.80       11.13      1.66 o 
  -2   1  15      231.18      232.71      3.19 o 
  -1   1  15       95.86       93.40      1.80 o 
   0   1  15        2.99        1.91      0.49 o 
  -8   2  15      169.85      169.09      2.55 o 
  -7   2  15       53.01       55.00      1.66 o 
  -6   2  15       52.12       48.06      1.25 o 
  -5   2  15       22.68       20.91      0.92 o 
  -4   2  15      128.00      123.56      2.44 o 
  -3   2  15      185.79      189.39      2.79 o 
  -2   2  15        4.58        7.73      0.64 o 
  -1   2  15        0.18        1.85      1.28 o 
   0   2  15      175.09      192.67      2.83 o 
  -7   3  15      274.36      288.37      3.74 o 
  -6   3  15      283.53      286.30      3.72 o 
  -5   3  15      229.60      233.03      3.17 o 
  -4   3  15      244.06      247.45      3.32 o 
  -3   3  15      232.61      239.84      3.31 o 
  -2   3  15        8.91        9.91      0.70 o 
  -1   3  15      260.65      261.71      3.52 o 
  -5   4  15       58.91       61.83      1.42 o 
  -4   4  15       93.59       98.81      1.88 o 
  -3   4  15        0.39        0.93      0.48 o 
  -6   0  16      415.06      419.65      9.82 o 
  -5   0  16       31.61       34.63      1.65 o 
  -4   0  16      232.37      230.42      4.60 o 
  -3   0  16      517.28      544.88      8.74 o 
  -2   0  16      212.32      220.27      4.49 o 
  -6   1  16       14.63       16.77      0.88 o 
  -5   1  16      270.10      276.95      3.71 o 
  -4   1  16       41.75       39.89      1.37 o 
  -3   1  16        4.81        3.63      0.58 o 
  -2   1  16        1.63        1.45      0.50 o 
  -5   2  16        5.93        7.92      0.86 o 
  -4   2  16       23.01       25.08      1.00 o 
  -3   2  16        0.38        1.41      0.47 o 
                                                 
